# Supplementary material for: Volatile organic compound analysis, a new tool in the quest for preterm birth prediction—an observational cohort study
Source: Sci Rep. 2020 Jul 22;10:12153. doi: 10.1038/s41598-020-69142-4 (PMC7376243; doi:10.1038/s41598-020-69142-4)
Supplement: Supplementary file 2 — Supplementary Information 2. [file 41598_2020_69142_MOESM2_ESM.xlsx]

## Sheet: All raw data
					Key
Patient key
Included in analysis
Iatrogenic preterm - excluded from analysis
Previous iatrogenic preterm - excluded from analysis
Previous loss of midtrimester twins - excluded from analysis
Congenital uterine anomaly - excluded from analysis
Previous cervical biopsy only - excluded from analysis
Twin pregnancy - excluded from analysis
Previous TOPs - excluded from analysis
? Funnelling on TA scan - excluded from analysis
No indication for PPC - excluded from analysis
Cervical suture inserted abroad
No outcome data available at time of analysis
Swab ID	Age at booking	Indication for PPC	Was this the first swab in pregnancy?	Was this the last swab in pregnancy?	Booking BMI	Ethnicity	Smoking at booking	Parity	Date taken	BV positive	Previous swabs	Date of delivery	Number of days gestation at delivery	Gestation at delivery (weeks)	Number of days between when swab taken and delivery	Number of weeks between when swab taken and delivery	Gestation when swab taken (weeks)	Birthweight (g)	Spontaneous/Iatrogenic preterm birth	Number of previous pregancies	Number of previous term deliveries	Number of previous preterm deliveries	Number of previous midtrimester losses	Number of previous first trimester losses	Previous TOP	Previous ectopic	Did patient have cervical suture	Indication for suture
1047	38	Previous preterm	First Swab	NO	23.9	Asian	No	2+0	2017-01-25	No		2017-05-27	252	36	122	17.4286	18.5714	2080	Iatrogenic preterm birth	5	1	1	0	3	0	0	0	0
1048	32	Previous preterm	First Swab	NO	41.7	White	Yes	2+1	2017-01-25	Yes		2017-06-22	256	36.5714	148	21.1429	15.4286	2600	Spontaneous preterm birth	4	0	1	0	2	0	0	0	0
1049	31	Previous preterm	First Swab	LAST SWAB	23	White	No	2	2017-02-01	No		2017-02-27	216	30.8571	26	3.71429	27.1429	1430	Spontaneous preterm birth	2	1	1	0	0	0	0	0	0
1050	30	Previous LLETZ	First Swab	LAST SWAB		Black	No	0	2017-02-01	No		2017-08-11	292	41.7143	191	27.2857	14.4286	3970	N/a	0	0	0	0	0	0	0	0	0
1051	26	Previous preterm	First Swab	NO	20.5	White		1+0	2017-02-01	No		2017-07-07	277	39.5714	156	22.2857	17.2857	2880	N/a	1	0	1	0	0	0	0	0	0
1052	24	Previous preterm	First Swab	NO	36.1	White	No	2+2	2017-02-01	Yes		2017-05-02	191	27.2857	90	12.8571	14.4286	1440	Spontaneous preterm birth	2	1	1	0	0	0	0	0	0
1053	33	Previous preterm	First Swab	NO	18	Asian	No	3+1	2017-02-01	No		2017-05-10	223	31.8571	98	14	17.8571	1750	Spontaneous preterm birth	4	0	4	0	0	0	0	0	0
1054	38	Previous preterm	First Swab	NO	25.9	Black	No	1+1	2017-02-01	No		2017-07-05	264	37.7143	154	22	15.7143	3080	N/a	2	0	2	0	0	0	0	0	0
1055	27	Previous preterm	First Swab	NO	26.9	White	Yes	1+1	2017-02-01	No		2017-04-09	243	34.7143	67	9.57143	25.1429	2150	Spontaneous preterm birth	2	0	2	0	0	0	0	0	0
1056	29	Previous preterm	First Swab	NO	22.7	White	Yes	2	2017-02-01	No		2017-06-09	278	39.7143	128	18.2857	21.4286	2460	N/a	2	1	1	0	0	0	0	0	0
1057	36	Previous preterm	First Swab	NO	27.2	White	No	3	2017-02-01	No		No information								3	1	2	0	0	0	0	0	0
1058	30	Previous midtrimester loss	First Swab	NO	29.4	Black	No	2+1	2017-02-01	No		2017-04-07	212	30.2857	65	9.28571	21	1480	Iatrogenic preterm birth	1	0	0	1	0	0	0	0	0
1059	32	Previous midtrimester loss	First Swab	LAST SWAB		White		1	2017-02-15	No		No information								1	0	1	0	0	0	0	0	0
1060	26	Previous preterm	NO	NO	20.5	White		1+0	2017-02-22	No	1051	2017-07-07	277	39.5714	135	19.2857	20.2857	2880	N/a	1	0	1	0	0	0	0	0	0
1061	29	Previous LLETZ	First Swab	LAST SWAB	27.9	White	No	0	2017-02-22	No		2017-06-21	285	40.7143	119	17	23.7143	4530	N/a	0	0	0	0	0	0	0	0	0
1062	31	Previous preterm	First Swab	NO	23.1	White		2+0	2017-02-22	No		2017-04-29	230	32.8571	66	9.42857	23.4286	2005	Iatrogenic preterm birth	2	1	1	0	0	0	0	0	0
1063	24	Previous preterm	NO	NO	36.1	White	No	2+2	2017-03-01	No	1052	2017-05-02	191	27.2857	62	8.85714	18.4286	1440	Spontaneous preterm birth	2	1	1	0	0	0	0	0	0
1064	34	Previous preterm but CHARGE syndrome	First Swab	LAST SWAB	25.8	Asian	No	1	2017-03-01	No	1010, 1042	2017-06-01	279	39.8571	92	13.1429	26.7143	3080	N/a	1	0	1	0	0	0	0	0	0
1065	38	Previous midtrimester loss	First Swab	NO	18.6	White	No	0+3	2017-03-01	No		2017-06-30	266	38	121	17.2857	20.7143	3200	N/a	5	0	0	2	3	0	0	0	0
1066	33	Previous preterm	NO	NO	18	Asian	No	3+1	2017-03-01	No	1053	2017-05-10	223	31.8571	70	10	21.8571	1750	Spontaneous preterm birth	4	0	4	0	0	0	0	0	0
1067	35	Previous preterm	First Swab	LAST SWAB	23	White		2+7	2017-03-01	No		2017-04-23	254	36.2857	53	7.57143	28.7143	2920	Spontaneous preterm birth	9	0	2	1	3	3	0	0	0
1068	38	Previous preterm	NO	NO	25.9	Black	No	1+1	2017-03-01	No	1054	2017-07-05	264	37.7143	126	18	19.7143	3080	N/a	2	0	2	0	0	0	0	0	0
1069	38	Previous preterm	NO	LAST SWAB	23.9	Asian	No	2+0	2017-03-01	No	1047	2017-05-27	252	36	87	12.4286	23.5714	2080	Iatrogenic preterm birth	5	1	1	0	3	0	0	0	0
1070	29	Previous preterm	NO	LAST SWAB	22.7	White	Yes	2	2017-03-01	No	1056	2017-06-09	278	39.7143	100	14.2857	25.4286	2460	N/a	2	1	1	0	0	0	0	0	0
1071	27	Previous preterm	NO	LAST SWAB	26.9	White	Yes	1+1	2017-03-01	Yes	1055	2017-04-09	243	34.7143	39	5.57143	29.1429	2150	Spontaneous preterm birth	2	0	2	0	0	0	0	0	0
1072	34	Previous preterm	First Swab	LAST SWAB	27.5	White	No	2+2	2017-03-01	No		2017-03-27	176	25.1429	26	3.71429	21.4286	770	Spontaneous preterm birth	2	0	2	0	0	0	0	0	0
1073	28	Previous preterm	First Swab	LAST SWAB	22.8	Asian	Yes	4+3	2017-03-22	No		2017-05-30	274	39.1429	69	9.85714	29.2857	3760	N/a	3	2	1	0	0	0	0	0	0
1074	25	Previous LLETZ	First Swab	LAST SWAB	27.4	White	No	0+3	2017-03-22	No		No information								0	0	0	0	0	0	0	0	0
1075	26	Previous preterm	NO	LAST SWAB	20.5	White		1+0	2017-03-22	No	1032, 1051, 1060	2017-07-07	277	39.5714	107	15.2857	24.2857	2880	N/a	1	0	1	0	0	0	0	0	0
1076	32	Previous preterm	First Swab	NO	29.3	Asian	No	0+1	2017-03-22	No		2017-08-09	257	36.7143	140	20	16.7143	3220	Spontaneous preterm birth	1	0	1	0	0	0	0	0	0
1077	35	Previous preterm	First Swab	NO	36.7	Black	No	1+1	2017-03-22	Yes		2017-09-08	283	40.4286	170	24.2857	16.1429	3050	N/a	2	1	0	1	0	0	0	0	0
1078	26	Previous midtrimester loss	First Swab	NO	21.5	Black	No	0+2	2017-03-22	No		2017-08-15	269	38.4286	146	20.8571	17.5714	3150		2	0	0	2	0	0	0	0	0
1079	32	Previous midtrimester loss of twins	First Swab	NO	23.3	White		0+10	2017-03-22	Yes		2017-09-16	275	39.2857	178	25.4286	13.8571	2840	N/a	10	0	0	2	0	0	0	0	0
1080	31	Previous preterm	NO	LAST SWAB	23.1	White		2+0	2017-03-22	No	1062	2017-05-10	230	32.8571	49	7	25.8571	2005	Iatrogenic preterm birth	2	1	1	0	0	0	0	0	0
1081	37	Previous preterm	First Swab	NO	34.4	Black	No	1+1	2017-03-22	No		2017-07-16	266	38	116	16.5714	21.4286	3940	N/a	2	1	1	0	0	0	0	0	0
1082	28	Congenital uterine anomaly	First Swab	NO	22.3	White	No	0	2017-03-22	No		2017-07-22	254	36.2857	122	17.4286	18.8571	3130	Spontaneous preterm birth	0	0	0	0	0	0	0	0	0
1083	33	Previous preterm	NO	LAST SWAB	18	Asian	No	3+1	2017-03-29	No	1026, 1053, 1066	2017-05-10	223	31.8571	42	6	25.8571	1750	Spontaneous preterm birth	4	0	4	0	0	0	0	0	0
1084	24	Previous preterm	NO	NO	36.1	White	No	2+2	2017-03-29	No	1052, 1063	2017-05-02	191	27.2857	34	4.85714	22.4286	1440	Spontaneous preterm birth	2	1	1	0	0	0	0	0	0
1085	38	Previous preterm	NO	NO	25.9	Black	No	1+1	2017-03-29	No	1054, 1068	2017-07-05	264	37.7143	98	14	23.7143	3080	N/a	2	0	2	0	0	0	0	0	0
1086	36	Previous preterm	NO	LAST SWAB	27.4	White			2017-03-29	No	1057	No information								3	1	2	0	0	0	0	0	0
1087	32	Previous preterm	NO	LAST SWAB	41.7	White	Yes	2+1	2017-03-29	No	1022, 1048	2017-06-22	256	36.5714	85	12.1429	24.4286	2600	Spontaneous preterm birth	4	0	1	0	2	0	0	0	0
1088	30	Previous midtrimester loss	NO	LAST SWAB	29.4	Black	No	2+1	2017-03-29	No	1018, 1033, 1058	2017-04-07	212	30.2857	9	1.28571	29	1470	Iatrogenic preterm birth	1	0	0	1	0	0	0	0	0
1089	34	Previous midtrimester loss	First Swab	NO	31.6	Asian	No	3+3	2017-04-05	No		2017-08-23	276	39.4286	140	20	19.4286	2940		5	1	1	3	0	0	0	0	0
1090	34	Previous rescue cerclage 20/40	First Swab	NO	26.7	Asian	No	1	2017-04-05	No		2017-09-29	282	40.2857	177	25.2857	15	3260	N/a	1	1	0	0	0	0	0	Yes	Hx
1091	36	Previous preterm	First Swab	NO	30.1	Black	No	4	2017-04-05	No		2017-08-30	275	39.2857	147	21	18.2857	3900	N/a	3	2	1	0	0	0	0	Yes	Hx
1092	38	Previous midtrimester loss	NO	LAST SWAB	18.6	White	No	0+3	2017-04-05	No	1044, 1065	2017-06-30	266	38	86	12.2857	25.7143	3200	N/a	5	0	0	2	3	0	0	0	0
1093	33	Previous preterm	First Swab	LAST SWAB	34.1	White	Yes	4+2	2017-04-05	No		2017-07-21	199	28.4286	107	15.2857	13.1429	1260	Spontaneous preterm birth	5	2	2	1	0	0	0	Yes	Hx
1094	24	Previous preterm	NO	NO	36.1	White	No	2+2	2017-04-05	No	1052, 1063, 1084	2017-05-02	191	27.2857	27	3.85714	23.4286	1440	Spontaneous preterm birth	2	1	1	0	0	0	0	0	0
1095	26	Previous midtrimester loss	NO	NO	21.5	Black	No	0+2	2017-04-05	No	1078	2017-08-15	269	38.4286	132	18.8571	19.5714	3150	N/a	2	0	0	2	0	0	0	0	0
1096	32	Previous midtrimester loss of twins	NO	NO	23.3	White		0+10	2017-04-05	No	1079	2017-09-16	275	39.2857	164	23.4286	15.8571	2840	N/a	10	0	0	2	0	0	0	0	0
1097	28	Congenital uterine anomaly	NO	LAST SWAB	22.3	White	No	0	2017-04-05	No	1082	2017-07-22	254	36.2857	108	15.4286	20.8571	3130	Spontaneous preterm birth	0	0	0	0	0	0	0	0	0
1098	22	Previous preterm	First Swab	NO	33.7	White	No	2+0	2017-04-12	No		2017-09-24	259	37	165	23.5714	13.4286	2860	N/a	1	0	1	0	0	0	0	0	0
1099	38	Previous preterm	NO	LAST SWAB	25.9	Black	No	1+1	2017-04-12	No	1054, 1068, 1085	2017-07-05	264	37.7143	84	12	25.7143	3080	N/a	2	0	2	0	0	0	0	0	0
1100	28	Previous LLETZ	First Swab	NO	31.3	White	Yes	2+1	2017-04-12	No		2017-07-23	254	36.2857	102	14.5714	21.7143	2240	Spontaneous preterm birth	2	2	0	0	0	0	0	0	0
1101	31	Previous LLETZ	First Swab	LAST SWAB	29.1	White	No	0+1	2017-04-12	No		2017-10-03	274	39.1429	174	24.8571	14.2857	3450	N/a	0	0	0	0	0	0	0	0	0
1102	35	Previous preterm	NO	NO	36.7	White	No	1+1	2017-04-12	No	1077	2017-09-08	283	40.4286	149	21.2857	19.1429	3050	N/a	2	1	0	1	0	0	0	0	0
1103	32	Previous preterm	NO	NO	29.3	Asian	No	0+1	2017-04-19	No	1076	2017-08-09	257	36.7143	112	16	20.7143	3220	Spontaneous preterm birth	1	0	1	0	0	0	0	0	0
1104	24	Previous preterm	NO	NO	36.1	White	No	2+2	2017-04-19	No	1052, 1063, 1084, 1094	2017-05-02	191	27.2857	13	1.85714	25.4286	1440	Spontaneous preterm birth	2	1	1	0	0	0	0	0	0
1105	36	Previous preterm	First Swab	LAST SWAB	30	White	No	1+2	2017-04-26	No		2017-08-26	269	38.4286	122	17.4286	21	3960	N/a	1	0	1	0	0	0	0	0	0
1106	39	Previous preterm	First Swab	NO	27.3	White	No	1+1	2017-04-26	Yes		2017-09-16	218	31.1429	143	20.4286	10.7143	1735	Spontaneous preterm birth	1	0	1	0	0	0	0	0	0
1107	38	Previous LLETZ	First Swab	LAST SWAB	29.8	White	No	0+1	2017-04-26	No		2017-09-18	269	38.4286	145	20.7143	17.7143	2940	N/a	0	0	0	0	1	0	0	0	0
1108	28	Previous LLETZ	NO	NO	31.3	White	Yes	2+1	2017-04-26	No	1100	2017-07-23	254	36.2857	88	12.5714	23.7143	2240	Spontaneous preterm birth	2	2	0	0	0	0	0	0	0
1109	24	Previous preterm	NO	LAST SWAB	36.1	White	No	2+2	2017-04-26	No	1052, 1063, 1084, 1094, 1104	2017-05-02	191	27.2857	6	0.857143	26.4286	1440	Spontaneous preterm birth	2	1	1	0	0	0	0	0	0
1110	35	Previous preterm	NO	NO	36.7	Black	No	1+1	2017-04-26	No	1077, 1102	2017-09-08	283	40.4286	135	19.2857	21.1429	3050	N/a	2	1	0	1	0	0	0	0	0
1111	35	Previous cervical biopsy	First Swab	NO	22.1	White			2017-04-26	No		2017-09-21	260	37.1429	148	21.1429	16	2300	N/a	0	0	0	0	0	0	0	0	0
1112	32	Previous midtrimester loss of twins	NO	NO	23.3	White		0+10	2017-04-26	No	1079, 1096	2017-09-16	275	39.2857	143	20.4286	18.8571	2840	N/a	10	0	0	2	0	0	0	0	0
1113	34	Previous midtrimester loss	NO	NO	31.6	Asian	No	3+3	2017-05-03	No	1089	2017-08-23	276	39.4286	112	16	23.4286	2940		5	1	1	3	0	0	0	0	0
1114	26	Previous midtrimester loss	NO	LAST SWAB	21.5	Black	No	0+2	2017-05-03	No	1078, 1095	2017-08-15	269	38.4286	104	14.8571	23.5714	3150	N/a	2	0	0	2	0	0	0	0	0
1115	38	Previous LLETZ	First Swab	LAST SWAB	28.5	Asian	No	0+1	2017-05-03	No		2017-09-28	266	38	148	21.1429	16.8571	2960	N/a	0	0	0	0	0	0	0	0	0
1116	36	Previous preterm	NO	NO	30.1	Black	No	4	2017-05-03	No	1091	2017-08-30	275	39.2857	119	17	22.2857	3900	N/a	3	2	1	0	0	0	0	Yes	Hx
1117	37	Previous preterm	NO	LAST SWAB	34.4	Black	No	1+1	2017-05-03	No	1081	2017-07-16	266	38	74	10.5714	27.4286	3940	N/a	2	1	1	0	0	0	0	0	0
1118	29	Previous LLETZ	First Swab	LAST SWAB	30.5	White	No		2017-05-03	No		2017-09-01	280	40	121	17.2857	22.7143	2800	N/a	0	0	0	0	0	0	0	0	0
1119	29	Previous midtrimester loss	First Swab	NO	34.9	Black	No	0+1	2017-05-10	No		2017-10-29	266	38	172	24.5714	13.4286	3440	N/a	1	0	0	1	0	0	0	Yes	USS
1120	31	Previous midtrimester loss	First Swab	NO		White			2017-05-10	No			280	40					N/a	4	0	0	1	3	0	0	Yes	Hx
1121	32	Previous preterm	NO	LAST SWAB	29.3	White	No	0+1	2017-05-10	No	1076, 1103	2017-08-09	257	36.7143	91	13	23.7143	3220	Spontaneous preterm birth	1	0	1	0	0	0	0	0	0
1122	34	Previous rescue cerclage 20/40	NO	NO	26.7	Asian	No	1	2017-05-10	No	1090	2017-09-29	282	40.2857	142	20.2857	20	3260	N/a	1	1	0	0	0	0	0	Yes	Hx
1123	39	Previous preterm	NO	NO	27.3	White	No	1+1	2017-05-25	No	1106	2017-09-16	218	31.1429	114	16.2857	14.8571	1735	Spontaneous preterm birth	1	0	1	0	0	0	0	0	0
1124	35	Previous preterm	NO	LAST SWAB	36.7	Black	No	1+1	2017-05-25	No	1077, 1102, 1110	2017-09-08	283	40.4286	106	15.1429	25.2857	3260	N/a	2	1	0	1	0	0	0	0	0
1125	32	Previous midtrimester loss of twins	NO	NO	23.3	White		0+10	2017-05-25	No	1079, 1096, 1112	2017-09-16	275	39.2857	114	16.2857	23	2840	N/a	10	0	0	2	0	0	0	0	0
1126	26	Previous iatrogenic preterm birth	First Swab	NO	30.5	White	No	0+2	2017-05-25	No		2017-09-12	259	37	110	15.7143	21.2857	2940	N/a	0	0	0	0	0	0	0	0	0
1127	34	Previous LLETZ	First Swab	LAST SWAB	24.6	White		1	2017-05-25	No		2017-11-18	274	39.1429	177	25.2857	13.8571	3680	N/a	2	2	0	0	0	0	0	0	0
1128	28	Previous LLETZ	NO	LAST SWAB	31.3	White	Yes	2+1	2017-05-25	No	1100, 1108	2017-07-23	254	36.2857	59	8.42857	27.8571	2240	Spontaneous preterm birth	2	2	0	0	0	0	0	0	0
1129	34	Previous midtrimester loss	NO	LAST SWAB	31.6	Asian	No	3+3	2017-05-31	No	1089, 1113	2017-08-23	276	39.4286	84	12	27.4286	2940		5	1	1	3	0	0	0	0	0
1130	36	Previous preterm	NO	LAST SWAB	30.1	Black	No	4	2017-05-31	No	1091, 1116	2017-08-30	275	39.2857	91	13	26.2857	3900	N/a	3	2	1	0	0	0	0	Yes	Hx
1131	32	Previous LLETZ	First Swab	LAST SWAB	30.7	White	No	1	2017-05-31	No		2017-10-09	286	40.8571	131	18.7143	22.1429	3840	N/a	1	1	0	0	0	0	0	0	0
1132	35	Previous cervical biopsy	NO	NO	22.1	White			2017-05-31	No	1111	2017-09-21	260	37.1429	113	16.1429	21	2300	N/a	0	0	0	0	0	0	0	0	0
1133	36	Previous midtrimester loss	First Swab	NO	25.2	Black	No	0+1	2017-05-31	No		2017-11-10	276	39.4286	163	23.2857	16.1429	3880	N/a	1	0	0	1	0	0	0	0	0
1134	34	Previous preterm	First Swab	LAST SWAB	20	White	No	1+3	2017-05-31	No		2017-09-29	263	37.5714	121	17.2857	20.2857	2470	N/a	1	0	1	0	0	0	0	0	0
1135	33	Previous midtrimester loss	First Swab	NO		White		0+1	2017-05-31	No		No information								1	0	0	1	0	0	0	0	0
1136	29	Previous midtrimester loss	NO	NO	34.9	Black	No	0+1	2017-06-07	Yes	1119	2017-10-29	266	38	144	20.5714	17.4286	3440	N/a	1	0	0	1	0	0	0	Yes	USS
1137	25	Previous LLETZ	First Swab	NO	24.1	White	No	0	2017-06-07	No		2017-12-06	295	42.1429	182	26	16.1429	3640	N/a	0	0	0	0	0	0	0	0	0
1138	32	Previous midtrimester loss of twins	NO	LAST SWAB	23.3	White		0+10	2017-06-21	No	1079, 1096, 1112, 1125	2017-09-16	275	39.2857	87	12.4286	26.8571	2840	N/a	10	0	0	2	0	0	0	0	0
1139	36	Previous midtrimester loss	First Swab	NO	34.9	Black	No	0+1	2017-06-14	No		2017-11-15	266	38	154	22	16	3150	N/a	1	0	0	1	0	0	0	0	0
1140	29	Previous LLETZ	First Swab	LAST SWAB	20.6	White	No	0	2017-06-14	No		2017-09-28	238	34	106	15.1429	18.8571	3000	Spontaneous preterm birth	0	0	0	0	0	0	0	0	0
1141	34	Previous rescue cerclage 20/40	NO	NO	26.7	Asian	No	1	2017-06-14	No	1090, 1122	2017-09-29	282	40.2857	107	15.2857	25	3260	N/a	1	1	0	0	0	0	0	Yes	Hx
1142	31	Previous preterm	First Swab	NO	33.6	White	No	1	2017-06-14	No		2017-09-17	268	38.2857	95	13.5714	24.7143	3550	N/a	1	0	1	0	0	0	0	0	0
1143	36	Previous midtrimester loss	NO	NO	25.2	Black	No	0+1	2017-06-14	No	1133	2017-11-10	276	39.4286	149	21.2857	18.1429	3880	N/a	1	0	0	1	0	0	0	0	0
1144	22	Previous preterm	NO	NO	33.7	White	No	2+0	2017-06-21	No	1098	2017-09-24	259	37	95	13.5714	23.4286	2860	N/a	1	0	1	0	0	0	0	0	0
1145	26	Previous LLETZ	First Swab	LAST SWAB	35.2	White	No	0+1	2017-06-21	No		2017-11-13	280	40	145	20.7143	19.2857	4180	N/a	1	1	0	0	0	0	0	0	0
1146	31	Previous midtrimester loss	NO	NO	40	White	No	0+3	2017-06-21	No	1120		280	40					N/a	4	0	0	1	3	0	0	Yes	Hx
1147	39	Previous preterm	NO	NO	27.3	White	No	1+1	2017-06-21	No	1106, 1123	2017-09-16	218	31.1429	87	12.4286	18.7143	1735	Spontaneous preterm birth	1	0	1	0	0	0	0	0	0
1148	30	Previous preterm	First Swab	NO	21.5	White	No	2+5	2017-06-21	No		2017-12-04	253	36.1429	166	23.7143	12.4286	3100	Iatrogenic preterm birth	7	0	2	2	2	0	1	0	0
1149	26	Previous iatrogenic preterm birth	NO	NO	30.5	White	No	0+2	2017-06-21	No	1126	2017-09-12	259	37	83	11.8571	25.1429	2940	N/a	0	0	0	0	0	0	0	0	0
1150	29	Previous midtrimester loss	NO	NO	34.9	Black	No	0+1	2017-06-21	No	1119, 1136	2017-10-29	266	38	130	18.5714	19.4286	3440	N/a	1	0	0	1	0	0	0	Yes	USS
1151	35	Previous cervical biopsy	NO	NO	22.1	White			2017-06-28	No	1111, 1132	2017-09-21	260	37.1429	85	12.1429	25	2300	N/a	0	0	0	0	0	0	0	0	0
1152	35	Previous midtrimester loss	First Swab	NO	35.3	Black	No	1+1	2017-06-28	No		2017-12-02	274	39.1429	157	22.4286	16.7143	4120	N/a	3	2	0	1	0	0	0	0	0
1153	33	Previous midtrimester loss	NO	NO		White		0+1	2017-06-28	No	1135	No information								1	0	0	1	0	0	0	0	0
1154	37	Previous preterm	First Swab	NO	27.7	Black	No	3+1	2017-06-28	No		2017-11-02	262	37.4286	127	18.1429	19.2857	3310	N/a	5	2	1	0	2	0	0	Yes	Hx
1155	30	Previous preterm	First Swab	NO	41.7	White	No	1+1	2017-06-28	Yes		2017-11-25	246	35.1429	150	21.4286	13.7143	2570	Spontaneous preterm birth	1	0	1	0	0	0	0	0	0
1156	38	Previous LLETZ	First Swab	LAST SWAB	20	White	No	0	2017-06-28	No		2017-11-09	276	39.4286	134	19.1429	20.2857	3220	N/a	0	0	0	0	0	0	0	0	0
1157	27	Previous LLETZ	First Swab	NO	18.7	White	No	0+1	2017-07-05	No		2017-12-20	271	38.7143	168	24	14.7143	3780	N/a	0	0	0	0	0	1	0	0	0
1158	30	Previous preterm	NO	NO	21.5	White	No	2+5	2017-07-05	No	1148	2017-12-04	253	36.1429	152	21.7143	14.4286	3100	Iatrogenic preterm birth	7	0	2	2	2	0	1	0	0
1159	30	Previous midtrimester loss	First Swab	NO	27.1	White	No	0+2	2017-07-05	No		2017-12-30	271	38.7143	178	25.4286	13.2857	3450	N/a	2	0	0	2	0	0	0	Yes	Hx
1160	25	Previous LLETZ	NO	NO	24.1	White	No	0	2017-07-05	No	1137	2017-12-06	295	42.1429	154	22	20.1429	3640	N/a	0	0	0	0	0	0	0	0	0
1161	33	Previous LLETZ	First Swab	LAST SWAB	20.1	White		0	2017-07-05	No swabs		2017-10-22	285	40.7143	109	15.5714	25.1429	3240	N/a	0	0	0	0	0	0	0	0	0
1162	31	Previous midtrimester loss	NO	NO	40	White	No	0+3	2017-07-05	No	1120, 1146		280	40					N/a	4	0	0	1	3	0	0	Yes	Hx
1163	37	Previous second trimester IUD - APLS	First Swab	NO	29	White	No	2+3	2017-07-12	No		2017-12-30	268	38.2857	171	24.4286	13.8571	3220	N/a	5	2	0	1	2	0	0	0	0
1164	36	Previous midtrimester loss	NO	NO	34.9	Black	No	0+1	2017-07-12	No	1139	2017-11-15	266	38	126	18	20	3150	N/a	1	0	0	1	0	0	0	0	0
1165	28	Previous LLETZ (twins this pregnancy)	First Swab	LAST SWAB	37.3	White	Yes	1+1	2017-07-12	No		2017-12-02	252	36	143	20.4286	15.5714	2280/2595	Spontaneous preterm birth	0	0	0	0	0	0	0	0	0
1166	28	Previous IUD	First Swab	NO	33.3	White	No	1	2017-07-12	No		2017-12-01	254	36.2857	142	20.2857	16	2610	Iatrogenic preterm birth	1	0	1	0	0	0	0	0	0
1167	31	Previous LLETZ	First Swab	LAST SWAB	25.7	Asian	No	2+1	2017-07-12	No		2017-11-17	282	40.2857	128	18.2857	22	3560	N/a	2	1	0	0	1	0	0	0	0
1168	34	Previous rescue cerclage 20/40	NO	LAST SWAB	26.7	Asian	No	1	2017-07-12	No	1090, 1122, 1141	2017-09-29	282	40.2857	79	11.2857	29	3260	N/a	1	1	0	0	0	0	0	Yes	Hx
1170	24	Previous midtrimester loss	First Swab	NO	30.1	White	Yes	1+1	2017-07-12	No		2017-11-10	261	37.2857	121	17.2857	20	3460	N/a	1	0	0	1	0	0	0	0	0
1171	36	Previous midtrimester loss	NO	NO	25.2	Black	No	0+1	2017-07-12	No	1133, 1143	2017-11-10	276	39.4286	121	17.2857	22.1429	3880	N/a	1	0	0	1	0	0	0	0	0
1172	30	Previous preterm	NO	NO	21.5	White	No	2+5	2017-07-19	No	1148, 1158	2017-12-04	253	36.1429	138	19.7143	16.4286	3100	Iatrogenic preterm birth	7	0	2	2	2	0	1	0	0
1173	39	Previous preterm	NO	NO	27.3	White	No	1+1	2017-07-19	No	1106, 1123, 1147	2017-09-16	218	31.1429	59	8.42857	22.7143	1735	Spontaneous preterm birth	1	0	1	0	0	0	0	0	0
1174	22	Previous preterm	NO	LAST SWAB	33.7	White	No	2+0	2017-07-19	No	1098, 1144	2017-09-24	259	37	67	9.57143	27.4286	2860	N/a	1	0	1	0	0	0	0	0	0
1175	31	Previous preterm	NO	LAST SWAB	33.6	White	No	1	2017-07-19	No	1142	2017-09-17	268	38.2857	60	8.57143	29.7143	3550	N/a	1	0	1	0	0	0	0	0	0
1176	33	Previous LLETZ	First Swab	LAST SWAB	20.6	White		0+1	2017-07-19	No		2018-12-30	286	40.8571	529	75.5714	-34.7143	4220	N/a	0	0	0	0	0	0	0	0	0
1177	26	Previous iatrogenic preterm birth	NO	LAST SWAB	30.5	White	No	0+2	2017-07-19	No	1126, 1149	2017-09-12	259	37	55	7.85714	29.1429	2940	N/a	0	0	0	0	0	0	0	0	0
1178	28	Previous midtrimester loss	First Swab	NO	36.9	White	Yes	1+1	2017-07-19	No		2017-11-09	269	38.4286	113	16.1429	22.2857	3020	N/a	4	2	0	1	1	0	0	0	0
1179	30	Previous midtrimester loss	NO	NO	27.1	White	No	0+2	2017-07-19	No	1159	2017-12-30	271	38.7143	164	23.4286	15.2857	3450	N/a	2	0	0	2	0	0	0	Yes	Hx
1180	31	Previous midtrimester loss	NO	LAST SWAB	40	White	No	0+3	2017-07-19	No	1120, 1146, 1162		280	40					N/a	4	0	0	1	3	0	0	Yes	Hx
1181	35	Previous cervical biopsy	NO	LAST SWAB	22.1	White	No	0+1	2017-07-19	No	1111, 1132, 1151	2017-09-21	260	37.1429	64	9.14286	28	2300	N/a	0	0	0	0	0	0	0	0	0
1182	34	Uterine didelphus	First Swab	NO	24.3	White	No	0+1	2017-07-26	No		2017-12-01	251	35.8571	128	18.2857	17.5714	2140	Spontaneous preterm birth	3	0	0	0	2	0	1	0	0
1183	30	Previous preterm	NO	NO	41.7	White	No	1+1	2017-07-26	No	1155	2017-11-25	246	35.1429	122	17.4286	17.7143	2570	Spontaneous preterm birth	1	0	1	0	0	0	0	0	0
1184	33	Previous midtrimester loss	First Swab	NO	19.5	Asian	No	1+3	2017-07-26	No		2017-10-05	181	25.8571	71	10.1429	15.7143	760	Spontaneous preterm birth	4	1	0	2	1	0	0	Yes	Hx
1185	35	Previous midtrimester loss	NO	NO	35.3	Black	No	1+1	2017-07-26	No	1152	2017-12-02	274	39.1429	129	18.4286	20.7143	4120	N/a	3	2	0	1	0	0	0	0	0
1186	36	Previous midtrimester loss	NO	NO	34.9	Black	No	0+1	2017-07-26	No	1139, 1164	2017-11-15	266	38	112	16	22	3150	N/a	1	0	0	1	0	0	0	0	0
1187	37	Previous preterm	NO	NO	27.7	Black	No	3+1	2017-07-26	No	1154	2017-11-02	262	37.4286	99	14.1429	23.2857	3310	N/a	5	2	1	0	2	0	0	Yes	Hx
1188	24	Previous midtrimester loss	NO	NO	30.1	White	Yes	1+1	2017-07-26	No	1170	2017-11-10	261	37.2857	107	15.2857	22	3460	N/a	1	0	0	1	0	0	0	0	0
1189	29	Previous midtrimester loss	NO	NO	34.9	Black	No	0+1	2017-07-26	No	1119, 1136, 1150	2017-10-29	266	38	95	13.5714	24.4286	3440	N/a	1	0	0	1	0	0	0	Yes	USS
1190	37	Previous second trimester IUD - APLS	NO	NO	29	White	No	2+3	2017-07-26	No	1163	2017-12-30	268	38.2857	157	22.4286	15.8571	3220	N/a	5	2	0	1	2	0	0	0	0
1191	30	Previous preterm	NO	NO	21.5	White	No	2+5	2017-07-26	No	1148, 1158, 1172	2017-12-04	253	36.1429	131	18.7143	17.4286	3100	Iatrogenic preterm birth	7	0	2	2	2	0	1	0	0
1192	26	Previous preterm delivery	First Swab	NO	18.2	White	Yes	1	2017-07-26	No		2017-10-20	278	39.7143	86	12.2857	27.4286	3030	N/a	1	0	1	0	0	0	0	0	0
1193	27	Previous LLETZ	NO	NO	18.7	White	No	0+1	2017-08-02	No	1157	2017-12-20	271	38.7143	140	20	18.7143	3780	N/a	0	0	0	0	0	1	0	0	0
1194	29	Previous LLETZ	First Swab	NO	21.4	White	Yes	1	2017-08-02	No		2017-12-11	254	36.2857	131	18.7143	17.5714	2400	Spontaneous preterm birth	1	1	0	0	0	0	0	0	0
1195	33	Previous midtrimester loss	NO	LAST SWAB		White		0+1	2017-08-02	No	1135, 1153	No informationrmation								1	0	0	1	0	0	0	0	0
1196	32	Uterine didelphus	First Swab	NO	21.8	Other	No	0+1	2017-08-02	No		2017-11-25	270	38.5714	115	16.4286	22.1429	3340	N/a	0	0	0	0	0	0	0	0	0
1197	36	Previous preterm	First Swab	NO	24.8	White	No	1+0	2017-08-02	No		2017-12-13	278	39.7143	133	19	20.7143	3280	N/a	1	0	1	0	0	0	0	0	0
1198	33	Previous midtrimester loss	First Swab	NO	26.3	Other	No	2	2017-08-02	No		2018-01-20	270	38.5714	171	24.4286	14.1429	2980	N/a	3	2	0	1	0	0	0	0	0
1199	28	Previous preterm	First Swab	NO	20.2	White	No	2+1	2017-08-02	No		2017-08-31	170	24.2857	29	4.14286	20.1429	740	Spontaneous preterm birth	2	0	2	0	0	0	0	0	0
1200	22	Previous preterm	First Swab	NO	27	Black	No	2+1	2017-08-02	No		2017-12-20	286	40.8571	140	20	20.8571	3380	N/a	1	0	1	0	0	0	0	0	0
1201	39	Previous preterm	NO	NO	27.3	White	No	1+1	2017-08-02	No	1106, 1123, 1147, 1173	2017-09-16	218	31.1429	45	6.42857	24.7143	1735	Spontaneous preterm birth	1	0	1	0	0	0	0	0	0
1202	36	Previous midtrimester loss	NO	LAST SWAB	25.2	Black	No	0+1	2017-08-02	No	1133, 1143, 1171	2017-11-10	276	39.4286	100	14.2857	25.1429	3880	N/a	1	0	0	1	0	0	0	0	0
1203	30	Previous midtrimester loss	NO	NO	27.1	White	No	0+2	2017-08-02	No	1159, 1179	2017-12-30	271	38.7143	150	21.4286	17.2857	3450	N/a	2	0	0	2	0	0	0	Yes	Hx
1204	28	Previous IUD	NO	NO	33.3	White	No	1	2017-08-09	No	1166	2017-12-01	254	36.2857	114	16.2857	20	2610	Iatrogenic preterm birth	1	0	1	0	0	0	0	0	0
1205	37	Previous midtrimester loss	First Swab	NO	27.8	Black	No	1+2	2017-08-09	No		2018-01-27	279	39.8571	171	24.4286	15.4286	3730	N/a	3	1	0	1	1	0	0	Yes	Hx
1206	36	Previous midtrimester loss	NO	NO	34.9	Black	No	0+1	2017-08-09	No	1139, 1164, 1186	2017-11-15	266	38	98	14	24	3150	N/a	1	0	0	1	0	0	0	0	0
1207	24	Previous midtrimester loss	NO	NO	30.1	White	Yes	1+1	2017-08-09	No	1170, 1188	2017-11-10	261	37.2857	93	13.2857	24	3460	N/a	1	0	0	1	0	0	0	0	0
1208	34	Uterine didelphus	NO	NO	24.3	White	No	0+1	2017-08-09	No	1182	2017-12-01	251	35.8571	114	16.2857	19.5714	2140	Spontaneous preterm birth	3	0	0	0	2	0	1	0	0
1209	29	Previous midtrimester loss	NO	LAST SWAB	34.9	Black	No	0+1	2017-08-09	No	1119, 1136, 1150, 1189	2017-10-29	266	38	81	11.5714	26.4286	3440	N/a	1	0	0	1	0	0	0	Yes	USS
1210	37	Previous second trimester IUD - APLS	NO	NO	29	White	No	2+3	2017-08-09	No	1163, 1190	2017-12-30	268	38.2857	143	20.4286	17.8571	3220	N/a	5	2	0	1	2	0	0	0	0
1211	25	Previous LLETZ	First Swab	LAST SWAB	20.9	White	No	1+1	2017-08-16	No		2018-02-09	284	40.5714	177	25.2857	15.2857	3570	N/a	2	2	0	0	0	0	0	0	0
1212	37	Previous preterm	First Swab	NO	24.8	White	No	1+1	2017-08-16	No		2018-01-19	273	39	156	22.2857	16.7143	4180	N/a	1	0	1	0	0	0	0	0	0
1213	16	Previous preterm	First Swab	NO	21.5	White	Yes	0+1	2017-08-16	No		2017-12-02	234	33.4286	108	15.4286	18	1930	Spontaneous preterm birth	1	0	1	0	0	0	0	0	0
1214	30	Previous midtrimester loss	First Swab	NO	22	Other	No	0+1	2017-08-16	No		2017-11-27	253	36.1429	103	14.7143	21.4286	3040	Spontaneous preterm birth	1	0	0	1	0	0	0	0	0
1215	28	Previous midtrimester loss	NO	LAST SWAB	36.9	White	Yes	1+1	2017-08-16	No	1178	2017-11-09	269	38.4286	85	12.1429	26.2857	3020	N/a	4	2	0	1	1	0	0	0	0
1216	25	Previous LLETZ	NO	LAST SWAB	24.1	White	No	0	2017-08-16	No	1137, 1160	2017-12-06	295	42.1429	112	16	26.1429	3640	N/a	0	0	0	0	0	0	0	0	0
1217	26	Previous preterm delivery	NO	LAST SWAB	18.2	White	Yes	1	2017-08-16	No	1192	2017-10-26	278	39.7143	71	10.1429	29.5714	3030	N/a	1	0	1	0	0	0	0	0	0
1218	33	Previous midtrimester loss	NO	NO	26.3	Other	No	2	2017-08-16	No	1198	2018-01-20	270	38.5714	157	22.4286	16.1429	2980	N/a	3	2	0	1	0	0	0	0	0
1219	22	Previous preterm	NO	LAST SWAB	27	Black	No	2+1	2017-08-16	No	1200	2017-12-20	286	40.8571	126	18	22.8571	3380	N/a	1	0	1	0	0	0	0	0	0
1220	30	Previous midtrimester loss	NO	NO	27.1	White	No	0+2	2017-08-16	No	1159, 1179, 1203	2017-12-30	271	38.7143	136	19.4286	19.2857	3450	N/a	2	0	0	2	0	0	0	Yes	Hx
1221	39	Previous preterm	NO	LAST SWAB	27.3	White	No	1+1	2017-08-23	No	1106, 1123, 1147, 1173, 1201	2017-09-16	218	31.1429	24	3.42857	27.7143	1735	Spontaneous preterm birth	1	0	1	0	0	0	0	0	0
1222	28	Previous preterm	First Swab	NO	43.7	White	No	2+4	2017-08-23	No		2018-01-12	247	35.2857	142	20.2857	15	2480	Spontaneous preterm birth	11	0	2	0	9	0	0	0	0
1223	30	Previous preterm	NO	LAST SWAB	41.7	White	No	1+1	2107-08-23	No	1155, 1183	2017-11-25	246	35.1429	94	13.4286	21.7143	2570	Spontaneous preterm birth	1	0	1	0	0	0	0	0	0
1224	33	Previous midtrimester loss	NO	NO	19.5	Asian	No	1+3	2017-08-23	No	1184	2017-10-05	181	25.8571	43	6.14286	19.7143	760	Spontaneous preterm birth	4	1	0	2	1	0	0	Yes	Hx
1225	35	Previous midtrimester loss	NO	LAST SWAB	35.3	Black	No	1+1	2017-08-23	No	1152, 1185	2017-12-02	274	39.1429	101	14.4286	24.7143	4120	N/a	3	2	0	1	0	0	0	0	0
1226	37	Previous preterm	NO	LAST SWAB	27.7	Black	No	3+1	2017-08-23	No	1154, 1187	2017-11-02	262	37.4286	71	10.1429	27.2857	3310	N/a	5	2	1	0	2	0	0	Yes	Hx
1227	34	Uterine didelphus	NO	NO	24.3	White	No	0+1	2017-08-23	No	1182, 1208	2017-12-01	251	35.8571	100	14.2857	21.5714	2140	Spontaneous preterm birth	3	0	0	0	2	0	1	0	0
1228	30	Previous preterm	NO	NO	21.5	White	No	2+5	2017-08-23	No	1148, 1158, 1172, 1191	2017-12-04	253	36.1429	103	14.7143	21.4286	3100	Iatrogenic preterm birth	7	0	2	2	2	0	1	0	0
1229	24	Previous midtrimester loss	NO	LAST SWAB	30.1	White	Yes	1+1	2017-08-23	No	1170, 1188, 1207	2017-11-10	261	37.2857	79	11.2857	26	3460	N/a	1	0	0	1	0	0	0	0	0
1230	27	Previous LLETZ	NO	LAST SWAB	18.7	White	No	0+1	2017-08-30	No	1157, 1193	2017-12-20	271	38.7143	112	16	22.7143	3780	N/a	0	0	0	0	0	1	0	0	0
1231	36	Previous preterm	NO	NO	24.8	White	No	1+0	2017-08-30	No	1197	2017-12-13	278	39.7143	105	15	24.7143	3280	N/a	1	0	1	0	0	0	0	0	0
1232	32	Uterine didelphus	NO	LAST SWAB	21.8	Other	No	0+1	2017-08-30	No	1196	2017-11-25	270	38.5714	87	12.4286	26.1429	3340	N/a	0	0	0	0	0	0	0	0	0
1233	28	Previous preterm	NO	LAST SWAB	20.2	White	No	2+1	2017-08-30	No	1199,	2017-08-31	170	24.2857	1	0.142857	24.1429	740	Spontaneous preterm birth	2	0	2	0	0	0	0	0	0
1234	28	Previous IUD	NO	NO	33.3	White	No	1	2017-08-30	No	1166, 1204	2017-12-01	254	36.2857	93	13.2857	23	2610	Iatrogenic preterm birth	1	0	1	0	0	0	0	0	0
1235	29	Previous preterm	First Swab	NO	24.6	White	No	4	2017-08-30	Yes		2018-02-10	278	39.7143	164	23.4286	16.2857	3410	N/a	5	3	2	0	0	0	0	0	0
1236	37	Previous midtrimester loss	NO	NO	27.8	Black	No	1+2	2017-08-30	No	1205	2018-01-27	279	39.8571	150	21.4286	18.4286	3730	N/a	3	1	0	1	1	0	0	Yes	Hx
1237	36	Previous midtrimester loss	NO	LAST SWAB	34.9	Black	No	0+1	2017-08-30	No	1139, 1164, 1186, 1206	2017-11-15	266	38	77	11	27	3150	N/a	1	0	0	1	0	0	0	0	0
1238	33	Previous midtrimester loss	NO	NO	26.3	White	No	2	2017-08-30	No	1198, 1218	2018-01-20	270	38.5714	143	20.4286	18.1429	2980	N/a	3	2	0	1	0	0	0	0	0
1239	30	Previous midtrimester loss	NO	NO	27.1	White	No	0+2	2017-08-30	No	1159, 1179, 1203, 1220	2017-12-30	271	38.7143	122	17.4286	21.2857	3450	N/a	2	0	0	2	0	0	0	Yes	Hx
1240	36	Previous LLETZ	First Swab	LAST SWAB	32.1	White	Yes	0+2	2017-08-30	Yes		2017-12-24	265	37.8571	116	16.5714	21.2857	3530	N/a	0	0	0	0	0	0	0	0	0
1241	37	Previous second trimester IUD - APLS	NO	NO	29	White	No	2+3	2017-09-06	No	1163, 1190, 1210	2017-12-30	268	38.2857	115	16.4286	21.8571	3220	N/a	5	2	0	1	2	0	0	0	0
1242	29	Previous LLETZ	NO	LAST SWAB	21.4	White	Yes	1	2017-09-06	No	1194	2017-12-11	254	36.2857	96	13.7143	22.5714	2400	Spontaneous preterm birth	1	1	0	0	0	0	0	0	0
1243	30	Previous preterm	First Swab	NO	21.8	White	No	2+2	2017-09-06	No		2018-01-04	223	31.8571	120	17.1429	14.7143	1680	Spontaneous preterm birth	2	1	1	0	0	0	0	0	0
1244	30	Previous preterm	NO	NO	21.5	White	No	2+5	2017-09-06	No	1148, 1158, 1172, 1191, 1228	2017-12-04	253	36.1429	89	12.7143	23.4286	3100	Iatrogenic preterm birth	7	0	2	2	2	0	1	0	0
1245	37	Unicornuate uterus	First Swab	LAST SWAB	22	White	No	1+1	2017-09-06	No		2018-01-07	289	41.2857	123	17.5714	23.7143	3790	N/a	1	1	0	0	0	0	0	0	0
1246	37	Previous preterm	NO	NO	24.8	White	No	1+1	2017-09-13	No	1212	2018-01-19	273	39	128	18.2857	20.7143	4180	N/a	1	0	1	0	0	0	0	0	0
1247	16	Previous preterm	NO	NO	21.5	White	Yes	0+1	2017-09-13	No	1213	2017-12-02	234	33.4286	80	11.4286	22	1930	Spontaneous preterm birth	1	0	1	0	0	0	0	0	0
1248	29	Previous preterm	First Swab	NO	22.3	White	No	3+1	2017-09-13	No		Term						Not known	N/a	5	0	3	1	1	0	0	Yes	Hx
1249	32	Previous LLETZ	First Swab	NO	29.4	White	No	1+1	2017-09-13	No		2018-02-23	281	40.1429	163	23.2857	16.8571	3330	N/a	0	0	0	0	0	0	0	0	0
1250	30	Previous preterm	NO	NO	21.5	White	No	2+5	2017-09-13	No	1148, 1158, 1172, 1191, 1228, 1244	2017-12-04	253	36.1429	82	11.7143	24.4286	3100	Iatrogenic preterm birth	7	0	2	2	2	0	1	0	0
1251	30	Previous midtrimester loss	NO	LAST SWAB	22	Other	No	0+1	2017-09-13	No	1214	2017-11-27	253	36.1429	75	10.7143	25.4286	3040	Spontaneous preterm birth	1	0	0	1	0	0	0	0	0
1252	30	Previous midtrimester loss	NO	LAST SWAB	27.1	White	No	0+2	2017-09-13	No	1159, 1179, 1203, 1220, 1239	2017-12-30	271	38.7143	108	15.4286	23.2857	3450	N/a	2	0	0	2	0	0	0	Yes	Hx
1253	33	Previous midtrimester loss	NO	NO	26.3	Other	No	2	2017-09-13	No	1198, 1218, 1238	2018-01-20	270	38.5714	129	18.4286	20.1429	2980	N/a	3	2	0	1	0	0	0	0	0
1254	25	Previous preterm	First Swab	NO	40.6	White	No	1	2017-09-13	No		2017-12-01	252	36	79	11.2857	24.7143	2900	Spontaneous preterm birth	1	0	1	0	0	0	0	0	0
1255	38	Previous LLETZ	First Swab	LAST SWAB	24.5	White	No	2+2	2017-09-13	No		2018-01-07	274	39.1429	116	16.5714	22.5714	3080	N/a	0	0	0	0	0	0	0	0	0
1256	33	Previous LLETZ	First Swab	LAST SWAB	23.6	White	No	1	2017-09-13	No		2018-01-10	273	39	119	17	22	3940	N/a	0	0	0	0	0	0	0	0	0
1257	20	Previous iatrogenic preterm birth	First Swab	LAST SWAB	22.1	White	Yes	1	2017-09-13	No		TOP								0	0	0	0	0	0	0	0	0
1258	28	Previous preterm	NO	NO	43.7	White	No	2+4	2017-09-20	No	1222	2018-01-12	247	35.2857	114	16.2857	19	2480	Spontaneous preterm birth	11	0	2	0	9	0	0	0	0
1259	33	Previous midtrimester loss	NO	LAST SWAB	19.5	Asian	No	1+3	2017-09-20	No	1184, 1224	2017-10-05	181	25.8571	15	2.14286	23.7143	760	Spontaneous preterm birth	4	1	0	2	1	0	0	Yes	Hx
1260	34	Uterine didelphus	NO	LAST SWAB	24.3	White	No	0+1	2017-09-20	No	1182, 1208, 1227	2017-12-01	251	35.8571	72	10.2857	25.5714	2140	Spontaneous preterm birth	3	0	0	0	2	0	1	0	0
1261	32	Previous LLETZ	First Swab	NO	31.9	White	No	0	2017-09-20	No		2018-02-05	266	38	138	19.7143	18.2857	3440	N/a	0	0	0	0	0	0	0	0	0
1262	26	Previous preterm	First Swab	NO	27.9	White	No	2	2017-09-27	No		2018-03-11	271	38.7143	165	23.5714	15.1429	3480	N/a	2	1	1	0	0	0	0	0	0
1263	30	Previous preterm	NO	LAST SWAB	21.5	White	No	2+5	2017-09-27	No	1148, 1158, 1172, 1191, 1228, 1244, 1250	2017-12-04	253	36.1429	68	9.71429	26.4286	3100	Iatrogenic preterm birth	7	0	2	2	2	0	1	0	0
1264	22	Previous TOPs (one mid T)	First Swab	NO	19.9	White	No	0+5	2017-09-27	No		2018-03-31	282	40.2857	185	26.4286	13.8571	4000	N/a	5	0	0	0	1	4	0	0	0
1265	33	? Funnelling on TA scan	First Swab	LAST SWAB	24.6	White	Yes	0	2017-09-27	No		2018-01-13	268	38.2857	108	15.4286	22.8571	2730	N/a	0	0	0	0	0	0	0	0	0
1266	28	Previous IUD	NO	LAST SWAB	33.3	White	No	1	2017-09-27	No	1166, 1204, 1234	2017-12-01	254	36.2857	65	9.28571	27	2610	Iatrogenic preterm birth	1	0	1	0	0	0	0	0	0
1267	37	Previous midtrimester loss	NO	LAST SWAB	27.8	Black	No	1+2	2017-09-27	No	1205, 1236	2018-01-27	279	39.8571	122	17.4286	22.4286	3730	N/a	3	1	0	1	1	0	0	Yes	Hx
1268	33	Previous midtrimester loss	NO	NO	26.3	Other	No	2	2017-09-27	No	1198, 1218, 1238, 1253	2018-01-20	270	38.5714	115	16.4286	22.1429	2980	N/a	3	2	0	1	0	0	0	0	0
1269	29	Previous preterm	NO	NO	22.3	White	No	3+1	2017-09-27	No	1248	Term						Not known	N/a	5	0	3	1	1	0	0	Yes	Hx
1270	42	Recurrent miscarriage	First Swab	LAST SWAB		White	No	2+4	2017-10-04	No		Term						Not known	N/a	6	2	0	0	4	0	0	0	0
1271	37	Previous preterm	First Swab	NO	25.7	White	Yes	5	2017-10-04	No		2018-03-08	273	39	155	22.1429	16.8571	3660	N/a	5	3	2	0	0	0	0	0	0
1272	36	Previous preterm	NO	LAST SWAB	24.8	White	No	1+0	2017-10-04	No	1197, 1231	2017-12-13	278	39.7143	70	10	29.7143	3280	N/a	1	0	1	0	0	0	0	0	0
1273	32	Previous LLETZ	First Swab	LAST SWAB	26	White		0	2017-10-04	No		2018-03-19	283	40.4286	166	23.7143	16.7143	3470	N/a	0	0	0	0	0	0	0	0	0
1274	32	Previous preterm	First Swab	NO	28.4	White	Yes	2+2	2017-10-04	No		2018-01-26	236	33.7143	114	16.2857	17.4286	1805	Spontaneous preterm birth	1	0	1	0	0	0	0	0	0
1275	31	Previous preterm	First Swab	LAST SWAB	26.4	White	No	1+2	2017-10-04	No		2017-12-30	268	38.2857	87	12.4286	25.8571	2900	N/a	1	0	1	0	0	0	0	0	0
1276	36	Previous preterm	First Swab	NO	20.2	White	Yes	3+1	2017-10-04	No		2018-02-04	286	40.8571	123	17.5714	23.2857	2770	N/a	4	1	3	0	0	0	0	0	0
1277	28	Previous preterm	NO	LAST SWAB	43.7	White	No	2+4	2017-10-18	No	1222, 1258	2018-01-12	247	35.2857	86	12.2857	23	2480	Spontaneous preterm birth	11	0	2	0	9	0	0	0	0
1278	16	Previous preterm	NO	LAST SWAB	21.5	White	Yes	0+1	2017-10-18	No	1213, 1247	2017-12-02	234	33.4286	45	6.42857	27	1930	Spontaneous preterm birth	1	0	1	0	0	0	0	0	0
1279	37	Previous preterm	NO	LAST SWAB	24.8	White	No	1+1	2017-10-18	No	1212, 1246	2018-01-19	273	39	93	13.2857	25.7143	4180	N/a	1	0	1	0	0	0	0	0	0
1280	38	Previous midtrimester loss	First Swab	NO	24.5	Asian	No	0+6	2017-10-18	No		2018-04-03	276	39.4286	167	23.8571	15.5714	4070	N/a	7	1	0	2	4	0	0	0	0
1281	32	Previous preterm	NO	NO	28.4	White	Yes	2+2	2017-10-18	No	1274	2018-01-26	236	33.7143	100	14.2857	19.4286	1805	Spontaneous preterm birth	1	0	1	0	0	0	0	0	0
1282	32	Previous LLETZ	NO	LAST SWAB	29.4	White	No	1+1	2017-10-18	No	1249	2018-02-23	281	40.1429	128	18.2857	21.8571	3330	N/a	0	0	0	0	0	0	0	0	0
1283	39	Previous midtrimester loss	First Swab	LAST SWAB	27.6	Black	No	2+1	2017-10-18	No		2018-02-09	266	38	114	16.2857	21.7143	3280	N/a	3	2	0	1	0	0	0	0	0
1284	32	Previous LLETZ	NO	LAST SWAB	31.9	White	No	0	2017-10-18	No	1261	2018-02-05	266	38	110	15.7143	22.2857	3440	N/a	0	0	0	0	0	0	0	0	0
1285	33	0	First Swab	NO	24	White	No	2	2017-10-18	No		2018-01-30	258	36.8571	104	14.8571	22	3770	Spontaneous preterm birth	0	0	0	0	0	0	0	0	0
1286	33	Previous midtrimester loss	NO	NO	26.3	Other	No	2	2017-10-18	No	1198, 1218, 1238, 1253, 1268	2018-01-20	270	38.5714	94	13.4286	25.1429	2980	N/a	3	2	0	1	0	0	0	0	0
1287	28	Previous preterm	First Swab	NO	26	White	No	2+1	2017-10-25	Yes		2018-01-29	231	33	96	13.7143	19.2857	1950	Spontaneous preterm birth	2	0	2	0	0	0	0	0	0
1288	29	Previous preterm	NO	LAST SWAB	24.6	White	No	4	2017-10-25	No	1235	2018-02-10	278	39.7143	108	15.4286	24.2857	3410	N/a	5	3	2	0	0	0	0	0	0
1289	22	Previous TOPs (one mid T)	NO	LAST SWAB	19.9	White	No	0+5	2017-10-25	No	1264	2018-03-31	282	40.2857	157	22.4286	17.8571	4000	N/a	5	0	0	0	1	4	0	0	0
1290	25	Previous preterm	NO	LAST SWAB	40.6	White	No	1	2017-10-25	No	1254	2017-12-11	252	36	47	6.71429	29.2857	2900	Spontaneous preterm birth	1	0	1	0	0	0	0	0	0
1291	33	Cervical suture inserted in Nigeria ? Funnelling	First Swab	LAST SWAB	31.2	Black	No	0	2017-10-25	No		2017-12-25	269	38.4286	61	8.85714	29.5714	3620	N/a	0	0	0	0	0	0	0	0	0
1292	31	Previous midtrimester loss	First Swab	NO	31.4	White	No	3+1	2017-10-25	No		2018-03-31	262	37.4286	157	22.4286	15	3480	N/a	1	0	0	1	0	0	0	0	0
1293	26	Previous preterm	NO	NO	27.9	White			2017-11-01	No	1262	2018-03-11	271	38.7143	130	18.5714	20.1429	3480	N/a	2	1	1	0	0	0	0	0	0
1294	20	Previous preterm	First Swab	NO	27.7	White	No	1+3	2017-11-01	No		2018-03-31	282	40.2857	150	21.4286	18.8571	3040	N/a	4	0	1	0	3	0	0	0	0
1295	30	Previous LLETZ	First Swab	LAST SWAB	24.2	White	No	0	2017-11-01	No		2018-04-07	287	41	157	22.4286	18.5714	3260	N/a	0	0	0	0	0	0	0	0	0
1296	30	Previous preterm	NO	LAST SWAB	21.8	White	No	2+2	2017-11-01	No	1243	2018-01-04	223	31.8571	64	9.14286	22.7143	1680	Spontaneous preterm birth	2	1	1	0	0	0	0	0	0
1297	37	Previous preterm	NO	NO	25.7	White	Yes	5	2017-11-01	No	1271	2018-03-08	273	39	127	18.1429	20.8571	3660	N/a	5	3	2	0	0	0	0	0	0
1298	36	Previous preterm	NO	LAST SWAB	20.2	White	Yes	3+1	2017-11-01	No	1276	2018-02-04	286	40.8571	95	13.5714	27.2857	2770	N/a	4	1	3	0	0	0	0	0	0
1299	38	Previous midtrimester loss	NO	NO	24.5	Asian	No	0+6	2017-11-01	No	1280	2018-04-03	276	39.4286	153	21.8571	17.5714	4070	N/a	7	1	0	2	4	0	0	0	0
1300	33	Previous LLETZ	First Swab	NO	22.5	White	No	1+1	2017-11-08	No		2018-05-01	292	41.7143	174	24.8571	16.8571	4720	N/a	0	0	0	0	0	0	0	0	0
1301	33	Previous midtrimester loss	NO	LAST SWAB	26.3	Other	No	2	2017-11-08	No	1198, 1218, 1238, 1253, 1268, 1286	2018-01-20	270	38.5714	73	10.4286	28.1429	2980	N/a	3	2	0	1	0	0	0	0	0
1302	36	Previous preterm	First Swab	NO	18.6	White	No	1+1	2017-11-08	Yes		2018-03-24	260	37.1429	136	19.4286	17.7143	3760	N/a	1	0	1	0	0	0	0	0	0
1303	33	0	NO	LAST SWAB	24	White	No	2	2017-11-15	No	1285	2018-01-30	258	36.8571	76	10.8571	26	3770	Spontaneous preterm birth	0	0	0	0	0	0	0	0	0
1304	26	Previous LLETZ	First Swab	NO	27.3	White	No	2+2	2017-11-15	No		2018-02-24	215	30.7143	101	14.4286	16.2857	1460	Iatrogenic preterm birth	1	1	0	0	0	0	0	0	0
1305	27	Previous LLETZ	First Swab	NO	25	White	No	3	2017-11-15	No		2018-05-02	283	40.4286	168	24	16.4286	3100	N/a	3	3	0	0	0	0	0	0	0
1306	26	Previous preterm	NO	NO	27.9	White			2017-11-15	No	1262, 1293	2018-03-11	271	38.7143	116	16.5714	22.1429	3480	N/a	2	1	1	0	0	0	0	0	0
1307	37	Previous preterm	NO	NO	25.7	White	Yes	5	2017-11-15	No	1271, 1297	2018-03-08	273	39	113	16.1429	22.8571	3660	N/a	5	3	2	0	0	0	0	0	0
1308	38	Previous midtrimester loss	NO	NO	24.5	Asian	No	0+6	2017-11-15	No	1280, 1299	2018-04-03	276	39.4286	139	19.8571	19.5714	4070	N/a	7	1	0	2	4	0	0	0	0
1309	34	Previous midtrimester loss	First Swab	NO	34.3	White	No	0+1	2017-11-22	No		2018-05-14	275	39.2857	173	24.7143	14.5714	3850	N/a	1	0	0	1	0	0	0	0	0
1310	32	Previous preterm	NO	NO	28.4	White	Yes	2+2	2017-11-22	Yes	1274, 1281	2018-01-26	236	33.7143	65	9.28571	24.4286	1805	Spontaneous preterm birth	1	0	1	0	0	0	0	0	0
1311	28	Previous preterm	NO	NO	26	White	No	2+1	2017-11-22	Yes	1287	2018-01-29	231	33	68	9.71429	23.2857	1950	Spontaneous preterm birth	2	0	2	0	0	0	0	0	0
1312	33	Previous midtrimester IUD	First Swab	NO	17.6	Other	No	0+2	2017-11-22	No		2018-04-09	266	38	138	19.7143	18.2857	4000	N/a	3	0	0	1	2	0	0	0	0
1313	40	Previous Cone biopsy	First Swab	NO	26.6	Asian	No	0+2	2017-11-22	No		2018-03-28	275	39.2857	126	18	21.2857	3660	N/a	1	0	0	0	1	0	0	0	0
1314	26	Previous LLETZ	First Swab	NO	23.8	White		1+0	2017-11-29	No		2018-05-01	268	38.2857	153	21.8571	16.4286	3140	N/a	0	0	0	0	0	0	0	0	0
1315	31	Previous preterm	First Swab	NO	35.6	White	No	0+1	2017-11-29	No		2018-03-19	279	39.8571	110	15.7143	24.1429	3310	N/a	1	0	1	0	0	0	0	0	0
1316	36	Previous preterm	NO	NO	18.6	White	No	1+1	2017-12-06	No	1302	2018-03-24	260	37.1429	108	15.4286	21.7143	3760	N/a	1	0	1	0	0	0	0	0	0
1317	34	Previous midtrimester loss	NO	NO	34.3	White	No	0+1	2017-12-06	No	1309	2018-05-14	275	39.2857	159	22.7143	16.5714	3850	N/a	1	0	0	1	0	0	0	0	0
1318	32	Previous preterm	NO	LAST SWAB	28.4	White	Yes	2+2	2017-12-06	No	1274, 1281, 1310	2018-01-26	236	33.7143	51	7.28571	26.4286	1805	Spontaneous preterm birth	1	0	1	0	0	0	0	0	0
1319	29	Previous preterm	NO	LAST SWAB	22.3	White	No	3+1	2017-12-06	No	1248, 1269	Term						Not known	N/a	5	0	3	1	1	0	0	Yes	Hx
1320	26	Previous LLETZ	First Swab	LAST SWAB	21.6	White	No	1	2017-12-06	No		2018-06-05	283	40.4286	181	25.8571	14.5714	3260	N/a	1	1	0	0	0	0	0	0	0
1321	20	Previous preterm	NO	NO	27.7	White	No	1+3	2017-12-06	No	1294	2018-03-31	282	40.2857	115	16.4286	23.8571	3040	N/a	4	0	1	0	3	0	0	0	0
1322	27	Short cervix on scan	First Swab	LAST SWAB	20.6	White	No	0	2017-12-06	No		2018-01-25	204	29.1429	50	7.14286	22	1435	Spontaneous preterm birth	0	0	0	0	0	0	0	0	0
1323	24	Previous preterm	First Swab	NO	28	Other	No	3+1	2017-12-06	No		2018-03-04	191	27.2857	88	12.5714	14.7143	1135	Spontaneous preterm birth	4	2	1	1	0	0	0	Yes	Uss
1324	33	Previous LLETZ	NO	LAST SWAB	22.5	White	No	1+1	2017-12-06	No	1300	2018-05-01	292	41.7143	146	20.8571	20.8571	4720	N/a	0	0	0	0	0	0	0	0	0
1325	25	Previous preterm	First Swab	NO	29.4	White	No	2+1	2017-12-13	No		2018-04-12	240	34.2857	120	17.1429	17.1429	2680		3	0	1	2	0	0	0	Yes	Hx
1326	24	Previous LLETZ	First Swab	LAST SWAB	23.3	White		0	2017-12-13	No		2018-04-06	280	40	114	16.2857	23.7143	3180	N/a	0	0	0	0	0	0	0	0	0
1327	28	Previous LLETZ	First Swab	LAST SWAB	22.2	Other	No	0	2017-12-13	No		2018-04-17	248	35.4286	125	17.8571	17.5714	1780	Iatrogenic preterm birth	0	0	0	0	0	0	0	0	0
1328	38	Previous midtrimester loss	NO	LAST SWAB	24.5	Asian	No	0+6	2017-12-13	No	1280, 1299, 1308	2018-04-03	276	39.4286	111	15.8571	23.5714	4070	N/a	7	1	0	2	4	0	0	0	0
1329	26	Previous preterm	NO	LAST SWAB	27.9	White			2017-12-13	No	1262, 1293, 1306	2018-03-11	271	38.7143	88	12.5714	26.1429	3480	N/a	2	1	1	0	0	0	0	0	0
1330	37	Previous preterm	NO	LAST SWAB	25.7	White	Yes	5	2017-12-13	No	1271, 1297, 1307	2018-03-08	273	39	85	12.1429	26.8571	3660	N/a	5	3	2	0	0	0	0	0	0
1331	35	Previous KNB	First Swab	NO	19.5	White	No	0	2017-12-13	No		2018-02-25	177	25.2857	74	10.5714	14.7143	900	Iatrogenic preterm birth	0	0	0	0	0	0	0	0	0
1332	28	Previous midtrimester loss	First Swab	NO	24.8	White	No	0+4	2017-12-13	No		2018-04-12	238	34	120	17.1429	16.8571	2950	Spontaneous preterm birth	5	0	0	1	4	0	0	0	0
1333	28	Previous preterm	NO	LAST SWAB	26	White	No	2+1	2017-12-13	No	1287, 1311	2018-01-29	231	33	47	6.71429	26.2857	1950	Spontaneous preterm birth	2	0	2	0	0	0	0	0	0
1334	33	Previous midtrister IUD	NO	LAST SWAB	17.6	Other	No	0+2	2017-12-13	No	1312	2018-04-09	266	38	117	16.7143	21.2857	4000	N/a	3	0	0	1	2	0	0	0	0
1335	40	Previous Cone biopsy	NO	LAST SWAB	26.6	Asian	No	0+2	2017-12-13	No	1313	2018-03-28	275	39.2857	105	15	24.2857	3660	N/a	1	0	0	0	1	0	0	0	0
1336	39	Previous LLETZ	First Swab	NO	26	White	No	2+5	2017-12-13	No		2018-05-30	270	38.5714	168	24	14.5714	3860	N/a	6	2	0	0	4	0	0	0	0
1337	30	Previous LLETZ	First Swab	LAST SWAB	28.9	White	Yes	0+0	2017-12-13	No		2018-06-02	283	40.4286	171	24.4286	16	3930	N/a	0	0	0	0	0	0	0	0	0
1338	27	Previous LLETZ	NO	LAST SWAB	25	White	No	3	2017-12-20	No	1305	2018-05-02	283	40.4286	133	19	21.4286	3100	N/a	3	3	0	0	0	0	0	0	0
1339	31	Previous midtrimester loss	NO	NO	31.4	White	No	3+1	2017-12-20	No	1292	2018-03-31	262	37.4286	101	14.4286	23	3480	N/a	1	0	0	1	0	0	0	0	0
1340	26	Previous LLETZ	NO	LAST SWAB	27.3	White	No	2+2	2017-12-20	No	1304	2018-02-24	215	30.7143	66	9.42857	21.2857	1460	Iatrogenic preterm birth	1	1	0	0	0	0	0	0	0
1341	28	Previous midtrimester loss	First Swab	NO	21.7	White	No	0+1	2017-12-20	No		2018-07-17	279	39.8571	209	29.8571	10	3130	N/a	1	0	0	1	0	0	0	0	0
1342	39	Previous preterm	First Swab	NO	25.9	White	No	1+1	2017-12-20	No		2018-06-17	268	38.2857	179	25.5714	12.7143	2980	N/a	1	0	1	0	0	0	0	0	0
1343	26	Previous LLETZ	NO	LAST SWAB	23.8	White		1+0	2017-12-20	No	1314	2018-05-01	268	38.2857	132	18.8571	19.4286	3140	N/a	0	0	0	0	0	0	0	0	0
1344	25	Previous preterm	First Swab	NO	22.3	White	Yes	1+1	2017-12-20	No		2018-05-24	262	37.4286	155	22.1429	15.2857	3400	N/a	1	0	1	0	0	0	0	0	0
1345	37	Previous preterm	First Swab	LAST SWAB	36	Asian	No	2+0	2017-12-20	Yes		2017-12-25	118	16.8571	5	0.714286	16.1667	Not kNown	Spontaneous preterm birth	2	1	1	0	0	0	0	0	0
1346	34	Previous midtrimester loss	NO	NO	34.3	White	No	0+1	2017-12-20	No	1309, 1317	2018-05-14	275	39.2857	145	20.7143	18.5714	3850	N/a	1	0	0	1	0	0	0	0	0
1347	24	Previous preterm	NO	NO	28	Other	No	3+1	2017-12-20	No	1323	2018-03-04	191	27.2857	74	10.5714	16.7143	1135	Spontaneous preterm birth	4	2	1	1	0	0	0	Yes	Uss
1348	25	Previous preterm	NO	NO	29.4	White	No	2+1	2018-01-03	No	1325	2018-04-12	240	34.2857	99	14.1429	20.1429	2680		3	0	1	2	0	0	0	Yes	Hx
1349	33	Previous preterm	First Swab	NO	24.7	White	No	1+1	2018-01-03	No		2018-06-10	259	37	158	22.5714	14.4286	3150	N/a	2	0	1	0	0	0	1	0	0
1350	31	Previous preterm	NO	LAST SWAB	35.6	White	No	0+1	2018-01-03	No	1315	2018-03-19	279	39.8571	75	10.7143	29.1429	3310	N/a	1	0	1	0	0	0	0	0	0
1351	36	Previous preterm	NO	LAST SWAB	18.6	White	No	1+1	2018-01-03	No	1302, 1316	2018-03-24	260	37.1429	80	11.4286	25.7143	3760	N/a	1	0	1	0	0	0	0	0	0
1352	31	Previous midtrimester loss	NO	LAST SWAB	31.4	White	No	3+1	2018-01-03	No	1292, 1339	2018-03-31	262	37.4286	87	12.4286	25	3480	N/a	1	0	0	1	0	0	0	0	0
1353	28	Previous LLETZ	First Swab	LAST SWAB	25.1	White	No	0	2018-01-03	No		2018-07-10	288	41.1429	188	26.8571	14.2857	3970	N/a	0	0	0	0	0	0	0	0	0
1354	34	Previous midtrimester loss	NO	NO	34.3	White	No	0+1	2018-01-03	No	1309, 1317, 1346	2018-05-14	275	39.2857	131	18.7143	20.5714	3850	N/a	1	0	0	1	0	0	0	0	0
1355	37	Previous preterm	First Swab	LAST SWAB	24.2	White	No	1	2018-01-03	No		2018-02-08	232	33.1429	36	5.14286	28	2030	Spontaneous preterm birth	1	0	1	0	0	0	0	0	0
1356	24	Previous preterm	NO	NO	28	Other	No	3+1	2018-01-03	No	1323, 1347	2018-03-04	191	27.2857	60	8.57143	18.7143	1135	Spontaneous preterm birth	4	2	1	1	0	0	0	Yes	Uss
1357	28	Previous preterm	First Swab	NO	17.9	White	No	1+0	2018-01-10	No		2018-04-14	215	30.7143	94	0	17.2857	1640	Spontaneous preterm birth	1	0	1	0	0	0	0	0	0
1358	20	Previous midtrimester loss	First Swab	NO	14.7	White	No	1+1	2018-01-10	No		2018-06-23	276	39.4286	164	23.4286	16	3180	N/a	2	1	0	1	0	0	0	0	0
1359	28	Previous LLETZ	First Swab	LAST SWAB	22.2	White	No	1+1	2018-01-10	No		2018-06-15	266	38	156	22.2857	15.7143	3220	N/a	1	1	0	0	0	0	0	0	0
1360	39	Previous LLETZ	NO	NO	26	White	No	2+5	2018-01-10	No	1336	2018-05-30	270	38.5714	140	20	18.5714	3860	N/a	6	2	0	0	4	0	0	0	0
1361	24	Previous LLETZ	First Swab	LAST SWAB	21.1	White	No	1+0	2018-01-10	No		2018-07-07	293	41.8571	178	25.4286	16.4286	3670	N/a	1	1	0	0	0	0	0	0	0
1362	30	Previous preterm	First Swab	NO	21.2	White	No	1+1	2018-01-10	No		2018-06-01	265	37.8571	142	20.2857	17.5714	3200	N/a	1	0	1	0	0	0	0	0	0
1363	35	Previous KNB	NO	NO	19.5	White	No	0	2018-01-10	No	1331	2018-02-25	177	25.2857	46	6.57143	18.7143	900	Iatrogenic preterm birth	0	0	0	0	0	0	0	0	0
1364	28	Previous midtrimester loss	NO	NO	21.7	White	No	0+1	2018-01-17	No	1341	2018-07-17	279	39.8571	181	25.8571	14	3130	N/a	1	0	0	1	0	0	0	0	0
1365	39	Previous preterm	NO	NO	25.9	White	No	1+1	2018-01-17	No	1342	2018-06-17	268	38.2857	151	21.5714	16.7143	2980	N/a	1	0	1	0	0	0	0	0	0
1366	34	Previous preterm	First Swab	NO	29.7	White	No	2	2018-01-17	No		No information								3	1	1	0	1	0	0	0	0
1367	29	Previous LLETZ	First Swab	LAST SWAB	22.1	White	No	0	2018-01-17	No		2018-07-10	275	39.2857	174	24.8571	14.4286	3060	N/a	0	0	0	0	0	0	0	0	0
1368	25	Previous preterm	NO	LAST SWAB	22.3	White	Yes	1+1	2018-01-17	No	1344	2018-05-24	262	37.4286	127	18.1429	19.2857	3400	N/a	1	0	1	0	0	0	0	0	0
1369	27	Previous preterm	First Swab	NO	24.8	White	No	1	2018-01-17	No		2018-05-18	223	31.8571	121	17.2857	14.5714	1610	Spontaneous preterm birth	1	0	1	0	0	0	0	0	0
1370	33	Previous preterm	NO	LAST SWAB	24.7	White	No	1+1	2018-01-17	No	1349	2018-06-10	259	37	144	20.5714	16.4286	3150	N/a	2	0	1	0	0	0	1	0	0
1371	20	Previous preterm	NO	LAST SWAB	27.7	White	No	1+3	2018-01-17	No	1294, 1321	2018-03-31	282	40.2857	73	10.4286	29.8571	3040	N/a	4	0	1	0	3	0	0	0	0
1372	27	Previous preterm	First Swab	NO	25.4	White	No	1+2	2018-01-17	No		2018-06-04	262	37.4286	138	19.7143	17.7143	3210	N/a	1	0	1	0	0	0	0	0	0
1373	24	Previous preterm	NO	NO	28	Other	No	3+1	2018-01-17	No	1323, 1347, 1356	2018-03-04	191	27.2857	46	6.57143	20.7143	1135	Spontaneous preterm birth	4	2	1	1	0	0	0	Yes	USS
1374	41	Previous LLETZ	First Swab	LAST SWAB	27.2	White	No	2	2018-01-24	No		2018-06-09	277	39.5714	136	19.4286	20.1429	4130	N/a	2	2	0	0	0	0	0	0	0
1375	24	Previous preterm	First Swab	NO	17.6	White		2+2	2018-01-24	No		2018-07-12	280	40	169	24.1429	15.8571	3920	N/a	5	1	1	0	3	0	0	0	0
1376	21	Previous preterm	First Swab	NO	32.5	White	No	2+3	2018-01-24	No		2018-05-16	239	34.1429	112	16	18.1429	2305	Iatrogenic preterm birth	3	0	3	0	0	0	0	0	0
1377	28	Previous midtrimester loss	NO	LAST SWAB	24.8	White	No	0+4	2018-01-24	No	1332	2018-04-12	238	34	78	11.1429	22.8571	2950	Spontaneous preterm birth	5	0	0	1	4	0	0	0	0
1378	42	Previous preterm	First Swab	NO	42.7	Black	No	0+4	2018-01-24	No		2018-06-29	266	38	156	22.2857	15.7143	2870	N/a	4	0	1	0	3	0	0	0	0
1379	25	Previous LLETZ	First Swab	LAST SWAB	20.3	White	Yes	1	2018-01-24	No		2018-07-11	274	39.1429	168	24	15.1429	3750	N/a	1	1	0	0	0	0	0	0	0
1380	31	Previous midtrimester loss	First Swab	LAST SWAB	28.2	Black	No	1+1	2018-01-24	No		2018-06-12	274	39.1429	139	19.8571	19.2857	3790	N/a	2	1	0	1	0	0	0	0	0
1381	37	Previous midtrimester loss	First Swab	NO		White		1+3	2018-01-31	No		No information								4	1	0	1	2	0	0	0	0
1382	36	Previous preterm	First Swab	LAST SWAB	24.7	White	No	2	2018-01-31	Yes		2018-05-12	246	35.1429	101	14.4286	20.7143	1980	Iatrogenic preterm birth	2	1	1	0	0	0	0	0	0
1383	25	Previous preterm	NO	LAST SWAB	29.4	White	No	2+1	2018-01-31	No	1325, 1348	2018-04-12	240	34.2857	71	10.1429	24.1429	2680		3	0	1	2	0	0	0	Yes	Hx
1384	39	Previous preterm	NO	NO	25.9	White	No	1+1	2018-01-31	No	1342, 1365	2018-06-17	268	38.2857	137	19.5714	18.7143	2980	N/a	1	0	1	0	0	0	0	0	0
1385	34	Previous midtrimester loss	NO	NO	34.3	White	No	0+1	2018-01-31	No	1309, 1317, 1346, 1354,	2018-05-14	275	39.2857	103	14.7143	24.5714	3850	N/a	1	0	0	1	0	0	0	0	0
1386	35	Previous cervical sutures elsewhere for cx shortening	First Swab	NO	21.2	Asian	No	3+1	2018-01-31	No		2018-07-23	266	38	173	24.7143	13.2857	3000	N/a	3	3	0	0	0	0	0	0	0
1387	33	Previous preterm	First Swab	NO	30.1	Asian	No	1	2018-02-07	No		2018-07-15	272	38.8571	158	22.5714	16.2857	2740	N/a	3	0	1	0	1	0	1	0	0
1388	28	Previous preterm	NO	NO	17.9	White	No	1+0	2018-02-07	No	1357	2018-04-14	215	30.7143	66	9.42857	21.2857	1640	Spontaneous preterm birth	1	0	1	0	0	0	0	0	0
1389	29	Previous preterm	First Swab	NO	52	White	No	4	2018-02-07	No		2018-06-18	253	36.1429	131	18.7143	17.4286	2460	Iatrogenic preterm birth	4	2	2	0	0	0	0	0	0
1390	38	Previous cervical biopsy	First Swab	LAST SWAB	25.6	White	Yes	0+0	2018-02-07	No		2018-07-12	279	39.8571	155	22.1429	17.7143	3390	N/a	0	0	0	0	0	0	0	0	0
1391	30	Previous preterm	NO	NO	21.2	White	No	1+1	2018-02-07	No	1362	2018-06-01	265	37.8571	114	16.2857	21.5714	3200	N/a	1	0	1	0	0	0	0	0	0
1392	39	Previous LLETZ	NO	NO	26	White	No	2+5	2018-02-07	No	1336, 1360	2018-05-30	270	38.5714	112	16	22.5714	3860	N/a	6	2	0	0	4	0	0	0	0
1393	31	Previous LLETZ	First Swab	LAST SWAB	26.6	White	No	0	2018-02-07	No		2018-08-13	292	41.7143	187	26.7143	15	3490	N/a	0	0	0	0	0	0	0	0	0
1394	28	Previous midtrimester loss	NO	NO	21.7	White	No	0+1	2018-02-07	No	1341, 1364	2018-07-17	279	39.8571	160	22.8571	17	3130	N/a	1	0	0	1	0	0	0	0	0
1395	35	Previous preterm	First Swab	NO	22.7	White		1+1	2018-02-07	No		2018-07-26	260	37.1429	169	24.1429	13	2620	N/a	2	1	1	0	0	0	0	0	0
1396	24	Previous preterm	NO	NO	28	Other	No	3+1	2018-02-07	No	1323, 1347, 1356, 1373	2018-03-04	191	27.2857	25	3.57143	23.7143	1135	Spontaneous preterm birth	4	2	1	1	0	0	0	Yes	Uss
1397	34	Previous preterm	NO	NO	29.7	White	No	2	2018-02-14	No	1366	No information								3	1	1	0	1	0	0	0	0
1398	27	Previous preterm	NO	NO	25.4	White	No	1+2	2018-02-14	No	1372	2018-06-04	262	37.4286	110	15.7143	21.7143	3210	N/a	1	0	1	0	0	0	0	0	0
1399	23	Previous midtrimester loss	First Swab	NO	24.3	White	No	0+1	2018-02-14	No		2018-05-30	281	40.1429	105	15	25.1429	3870	N/a	1	0	0	1	0	0	0	0	0
1400	32	Previous LLETZ	First Swab	NO	22.2	White	No	1+1	2018-02-14	No		No information								2	1	0	0	1	0	0	0	0
1401	34	Previous midtrimester loss	NO	LAST SWAB	34.3	White	No	0+1	2018-02-14	No	1309, 1317, 1346, 1354, 1385	2018-05-14	275	39.2857	89	12.7143	26.5714	3850	N/a	1	0	0	1	0	0	0	0	0
1402	35	Previous KNB	NO	LAST SWAB	19.5	White	No	0	2018-02-14	No	1331, 1363	2018-02-25	177	25.2857	11	1.57143	23.7143	900	Iatrogenic preterm birth	0	0	0	0	0	0	0	0	0
1403	31	Previous LLETZ	First Swab	LAST SWAB	19.5	White	No	1	2018-02-14	No		2018-07-27	279	39.8571	163	23.2857	16.5714	3210	N/a	1	1	0	0	0	0	0	0	0
1404	34	Previous midtrimester loss	First Swab	NO	25.3	White	No	1+3	2018-02-21	No		2018-08-13	266	38	173	24.7143	13.2857	3360	N/a	4	1	0	1	2	0	0	0	0
1405	37	Previous preterm	First Swab	LAST SWAB		White	No	1+3	2018-02-21	No		2018-07-19	261	37.2857	148	21.1429	16.1429	3350	N/a	4	0	1	0	3	0	0	0	0
1406	26	Previous preterm	First Swab	NO	33.3	White	Yes	3	2018-02-21	No		2018-05-29	212	30.2857	97	13.8571	16.4286	1850	Spontaneous preterm birth	3	2	1	0	0	0	0	0	0
1407	24	Previous preterm	NO	NO	17.6	White		2+2	2018-02-21	No	1375	2018-07-12	280	40	141	20.1429	19.8571	3920	N/a	5	1	1	0	3	0	0	0	0
1408	42	Previous preterm	NO	LAST SWAB	42.7	Black	No	0+4	2018-02-21	No	1378	2018-06-29	266	38	128	18.2857	19.7143	2870	N/a	4	0	1	0	3	0	0	0	0
1409	27	Previous preterm	NO	NO	24.8	White	No	1	2018-02-21	No	1369	2018-05-18	223	31.8571	86	12.2857	19.5714	1610	Spontaneous preterm birth	1	0	1	0	0	0	0	0	0
1410	35	Previous cervical sutures elsewhere for cx shortening	NO	NO	21.2	Asian	No	3+1	2018-02-21	No	1386	2018-07-23	266	38	152	21.7143	16.2857	3000	N/a	3	3	0	0	0	0	0	0	0
1411	20	Previous midtrimester loss	NO	LAST SWAB	14.7	White	No	1+1	2018-02-21	No	1358	2018-06-23	276	39.4286	122	17.4286	22	3180	N/a	2	1	0	1	0	0	0	0	0
1412	29	Previous LLETZ	First Swab	LAST SWAB	20.6	White	No	0	2018-02-21	No		2018-07-07	278	39.7143	136	19.4286	20.2857	3800	N/a	0	0	0	0	0	0	0	0	0
1413	35	Previous preterm	NO	NO	22.7	White		1+1	2018-02-21	No	1395	2018-07-26	260	37.1429	155	22.1429	15	2620	N/a	2	1	1	0	0	0	0	0	0
1414	28	Previous midtrimester loss	NO	NO	21.7	White	No	0+1	2018-02-21	No	1341, 1364, 1394	2018-07-17	279	39.8571	146	20.8571	19	3130	N/a	1	0	0	1	0	0	0	0	0
1415	24	Previous preterm	NO	LAST SWAB	28	Other	No	3+1	2018-02-21	No	1323, 1347, 1356, 1373, 1396	2018-03-04	191	27.2857	11	1.57143	25.7143	1135	Spontaneous preterm birth	4	2	1	1	0	0	0	Yes	Uss
1416	37	Previous midtrimester loss	NO	NO		White		1+3	2018-02-28	No	1381	No information								4	1	0	1	2	0	0	0	0
1417	39	Previous preterm	NO	NO	25.9	White	No	1+1	2018-02-28	No	1342, 1365, 1384,	2018-06-17	268	38.2857	109	15.5714	22.7143	2980	N/a	1	0	1	0	0	0	0	0	0
1418	32	Previous LLETZ	First Swab	LAST SWAB	27.2	White	No	1+0	2018-02-28	No		2018-08-06	298	42.5714	159	22.7143	19.8571	3660	N/a	1	1	0	0	0	0	0	0	0
1419	23	Previous midtrimester loss	NO	LAST SWAB	24.3	White	No	0+1	2018-02-28	No	1399	2018-05-30	281	40.1429	91	13	27.1429	3870	N/a	1	0	0	1	0	0	0	0	0
1420	34	Recurrent miscarriage	First Swab	LAST SWAB	27.3	Asian	No	1+7	2018-02-28	No		2018-03-18	126	18	18	2.57143	15.4286	Not kNown	Iatrogenic preterm birth	8	1	0	0	7	0	0	0	0
1421	36	Previous LLETZ	First Swab	LAST SWAB	31.9	White	No	2	2018-02-28	No		2018-07-16	264	37.7143	138	19.7143	18	3020	N/a	3	3	0	0	0	0	0	0	0
1422	27	Previous preterm	NO	NO	25.4	White	No	1+2	2018-02-28	No	1372, 1398	2018-06-04	262	37.4286	96	13.7143	23.7143	3210	N/a	1	0	1	0	0	0	0	0	0
1423	33	Previous preterm	NO	NO	30.1	Asian	No	1	2018-03-07	No	1387	2018-07-15	272	38.8571	130	18.5714	20.2857	2740	N/a	3	0	1	0	1	0	1	0	0
1424	29	Previous preterm	NO	NO	52	White	No	4	2018-03-07	No	1389	2018-06-18	253	36.1429	103	14.7143	21.4286	2460	Iatrogenic preterm birth	4	2	2	0	0	0	0	0	0
1425	28	Previous preterm	NO	LAST SWAB	17.9	White	No	1+0	2018-03-07	No	1357, 1388	2018-04-14	215	30.7143	38	5.42857	25.2857	1640	Spontaneous preterm birth	1	0	1	0	0	0	0	0	0
1426	39	Previous LLETZ	NO	LAST SWAB	26	White	No	2+5	2018-03-07	No	1336, 1360, 1392	2018-05-30	270	38.5714	84	12	26.5714	3860	N/a	6	2	0	0	4	0	0	0	0
1427	35	Previous cervical sutures elsewhere for cx shortening	NO	NO	21.2	Asian	No	3+1	2018-03-07	No	1386, 1410	2018-07-23	266	38	138	19.7143	18.2857	3000	N/a	3	3	0	0	0	0	0	0	0
1428	21	Previous preterm	NO	LAST SWAB	32.5	White	No	2+3	2018-01-24	No	1376	2018-05-16	239	34.1429	112	16	18.1429	2305	Iatrogenic preterm birth	3	0	3	0	0	0	0	0	0
1429	32	Previous LLETZ	First Swab	NO	22.9	White	No	0+2	2018-03-14	No		2018-08-22	273	39	161	23	16	3560	N/a	2	0	0	0	2	0	0	0	0
1430	34	Previous preterm	NO	NO	29.7	White	No	2	2018-03-14	No	1366, 1397	No information								3	1	1	0	1	0	0	0	0
1431	34	Previous LLETZ	First Swab	NO	24.5	White	Yes	0+1	2018-03-14	No		2018-08-23	286	40.8571	162	23.1429	17.7143	3060	N/a	1	0	0	0	1	0	0	0	0
1432	36	Previous midtrimester loss	First Swab	NO	21.5	White	No	2+2	2018-03-14	No		2018-08-29	278	39.7143	168	24	15.7143	3630	N/a	5	2	0	1	2	0	0	0	0
1433	33	Previous LLETZ	First Swab	NO	24.1	White	No	1	2018-03-14	No		2018-09-08	284	40.5714	178	25.4286	15.1429	4080	N/a	1	1	0	0	0	0	0	0	0
1434	27	Previous LLETZ	First Swab	NO	22.3	White	No	0	2018-03-14	No		2018-08-18	278	39.7143	157	22.4286	17.2857	3550	N/a	0	0	0	0	0	0	0	0	0
1435	27	Previous preterm	NO	NO	24.8	White	No	1	2018-03-14	No	1369, 1409,	2018-05-18	223	31.8571	65	9.28571	22.5714	1610	Spontaneous preterm birth	1	0	1	0	0	0	0	0	0
1436	24	Previous preterm	NO	LAST SWAB	17.6	White		2+2	2018-03-21	No	1407, 1375,	2018-07-12	280	40	113	16.1429	23.8571	3920	N/a	5	1	1	0	3	0	0	0	0
1437	26	Previous preterm	NO	NO	33.3	White	Yes	3	2018-03-21	No	1406	2018-05-29	212	30.2857	69	9.85714	20.4286	1850	Spontaneous preterm birth	3	2	1	0	0	0	0	0	0
1438	29	Previous preterm	First Swab	NO	36.4	White	No	2+0	2018-03-21	No		2018-08-24	273	39	156	22.2857	16.7143	3860	N/a	2	1	1	0	0	0	0	0	0
1439	28	Previous midtrimester loss	NO	NO	21.7	White	No	0+1	2018-03-21	No	1341, 1364, 1394, 1414,	2018-06-29	266	38	100	14.2857	23.7143	2870	N/a	1	0	0	1	0	0	0	0	0
1440	33	Previous preterm	First Swab	NO	26.8	White	Yes	5	2018-03-21	No		2018-09-06	274	39.1429	169	24.1429	15	4100	N/a	5	1	4	0	0	0	0	0	0
1441	28	Previous midtrimester loss	NO	LAST SWAB	21.7	White	No	0+1	2018-03-21	No	1341, 1364, 1394, 1414, 1439	2018-07-17	279	39.8571	118	16.8571	23	3130	N/a	1	0	0	1	0	0	0	0	0
1442	39	Previous preterm	First Swab	LAST SWAB	23.3	White	No	1	2018-03-21	No		2018-09-01	273	39	164	23.4286	15.5714	3720	Iatrogenic preterm birth	1	0	1	0	0	0	0	0	0
1443	39	Previous preterm	NO	NO	25.9	White	No	1+1	2018-03-21	No	1342, 1365, 1384, 1417, 1443	2018-06-17	268	38.2857	88	12.5714	25.7143	2980	N/a	1	0	1	0	0	0	0	0	0
1444	34	Previous midtrimester loss	NO	NO	25.3	White	No	1+3	2018-03-21	No	1404	2018-08-13	266	38	145	20.7143	17.2857	3360	N/a	4	1	0	1	2	0	0	0	0
1445	35	Previous cervical sutures elsewhere for cx shortening	NO	NO	21.2	Asian	No	3+1	2018-03-21	No	1386, 1410, 1427	2018-07-23	266	38	124	17.7143	20.2857	3000	N/a	3	3	0	0	0	0	0	0	0
1446	30	Previous preterm	NO	LAST SWAB	21.2	White	No	1+1	2018-03-21	No	1362, 1391,	2018-06-01	265	37.8571	72	10.2857	27.5714	3200	N/a	1	0	1	0	0	0	0	0	0
1447	37	? Patulos os	First Swab	NO	22.6	White	No	0	2018-03-21	No		No information								0	0	0	0	0	0	0	0	0
1448	32	Previous LLETZ	NO	LAST SWAB	22.2	White	No	1+1	2018-03-28	No	1400	No information								2	1	0	0	1	0	0	0	0
1449	21	? Congenital uterine anomaly	First Swab	LAST SWAB	19.7	White	No	0+1	2018-03-28	Yes		2018-04-07	198	28.2857	10	1.42857	26.8571	1075	Spontaneous preterm birth	0	0	0	0	0	0	0	0	0
1450	37	Previous midtrimester loss	NO	LAST SWAB		White		1+3	2018-03-28	No	1381, 1416	No information								4	1	0	1	2	0	0	0	0
1451	33	Previous LLETZ	NO	LAST SWAB	24.1	White	No	1	2018-03-28	No result	1433	2018-09-08	284	40.5714	164	23.4286	17.1429	4080	N/a	1	1	0	0	0	0	0	0	0
1452	27	Previous preterm	NO	NO	24.8	White	No	1	2018-03-28	No	1369, 1409, 1435, 1452	2018-05-18	223	31.8571	51	7.28571	24.5714	1610	Spontaneous preterm birth	1	0	1	0	0	0	0	0	0
1453	27	Previous LLETZ	NO	NO	22.3	White	No	0	2018-03-28	No	1434	2018-08-18	278	39.7143	143	20.4286	19.2857	3550	N/a	0	0	0	0	0	0	0	0	0
1454	29	Previous preterm	NO	NO	36.4	White	No	2+0	2018-04-04	No	1438	2018-08-24	273	39	142	20.2857	18.7143	3860	N/a	2	1	1	0	0	0	0	0	0
1455	34	Previous preterm	First Swab	NO	28.7	White	No	5+4	2018-04-04	No		2018-07-21	241	34.4286	108	15.4286	19	2865	Spontaneous preterm birth	9	0	5	2	3	0	0	Yes	Hx
1456	29	Previous LLETZ	First Swab	LAST SWAB	21.9	White	No	1+3	2018-04-04	Yes		2018-06-15	189	27	72	10.2857	16.7143	1160	Spontaneous preterm birth	1	0	1 (iatrogenic)	0	0	0	0	0	0
1457	33	Previous preterm	NO	NO	26.8	White	Yes	5	2018-04-04	No	1440	2018-09-06	274	39.1429	155	22.1429	17	4100	N/a	5	1	4	0	0	0	0	0	0
1458	35	Previous preterm	NO	NO	22.7	White		1+1	2018-04-04	No	1395, 1413	2018-07-26	260	37.1429	113	16.1429	21	2620	N/a	2	1	1	0	0	0	0	0	0
1459	30	Previous LLETZ	First Swab	LAST SWAB	29.4	White	No	1	2018-04-04	No		2018-08-12	268	38.2857	130	18.5714	19.7143	3640	N/a	1	1	0	0	0	0	0	0	0
1460	33	Previous midtrimester loss	First Swab	NO	27.2	White	No	1+1	2018-04-04	No		2018-09-27	282	40.2857	176	25.1429	15.1429	4130	N/a	1	0	0	1	0	0	0	0	0
1461	34	Previous midtrimester loss	First Swab	NO	34.4	White	No	2+6	2018-04-04	No		2018-09-12	269	38.4286	161	23	15.4286	3460	N/a	14	2	0	1	11	0	0	0	0
1462	29	Previous preterm	NO	LAST SWAB	52	White	No	4	2018-04-04	No	1389, 1424,	2018-06-18	253	36.1429	75	10.7143	25.4286	2460	Iatrogenic preterm birth	4	2	2	0	0	0	0	0	0
1463	33	Previous preterm	NO	LAST SWAB	30.1	Asian	No	1	2018-04-04	No	1387, 1423	2018-07-15	272	38.8571	102	14.5714	24.2857	2740	N/a	3	0	1	0	1	0	1	0	0
1464	39	Previous preterm	NO	LAST SWAB	25.9	White	No	1+1	2018-04-04	No	1342,1365, 1384, 1417, 1443	2018-06-17	268	38.2857	74	10.5714	27.7143	2980	N/a	1	0	1	0	0	0	0	0	0
1465	35	Previous cervical sutures elsewhere for cx shortening	NO	LAST SWAB	21.2	Asian	No	3+1	2018-04-04	No	1386, 1410, 1427, 1445	2018-07-23	266	38	110	15.7143	22.2857	3000	N/a	3	3	0	0	0	0	0	0	0
1466	34	Previous preterm	NO	LAST SWAB	29.7	White	No	2	2018-04-04	No	1366, 1397, 1430,	No information								3	1	1	0	1	0	0	0	0
1467	29	Previous LLETZ	First Swab	LAST SWAB	24.7	White	No	1+0	2018-04-04	Yes		2018-09-23	280	40	172	24.5714	15.4286	3810		0	0	0	0	0	0	0	0	0
1468	31	Previous LLETZ	First Swab	LAST SWAB	18.6	White	No	0	2018-04-04	No		2018-09-16	276	39.4286	165	23.5714	15.8571	3560		0	0	0	0	0	0	0	0	0
1469	27	Previous preterm	NO	LAST SWAB	24.8	White	No	1	2018-04-25	No	1369, 1409, 1435, 1452	2018-05-18	223	31.8571	23	3.28571	28.5714	1610	Spontaneous preterm birth	1	0	1	0	0	0	0	0	0
1470	33	Previous preterm	NO	NO	26.8	White	Yes	5	2018-04-25	No	1440, 1457	2018-09-06	274	39.1429	134	19.1429	20	4100	N/a	5	1	4	0	0	0	0	0	0
1471	34	Previous midtrimester loss	NO	NO	34.4	White	No	2+6	2018-04-25	No	1461	2018-09-12	269	38.4286	140	20	18.4286	3460		14	2	0	1	11	0	0	0	0
1472	27	Previous preterm	NO	LAST SWAB	25.4	White	No	1+2	2018-04-25	No	1372, 1398, 1422	2018-06-04	262	37.4286	40	5.71429	31.7143	3210	N/a	1	0	1	0	0	0	0	0	0
1473	26	Previous preterm	First Swab	NO	38.3	White	No	2+1	2018-04-25	No		2018-09-21	259	37	149	21.2857	15.7143	3140	N/a	3	0	2	1	0	0	0	0	0
1474	32	Previous LLETZ	NO	LAST SWAB	22.9	White	No	0+2	2018-04-25	No	1429	2018-08-22	273	39	119	17	22	3560	N/a	2	0	0	0	2	0	0	0	0
1475	34	Previous LLETZ	NO	LAST SWAB	24.5	White	Yes	0+1	2018-04-25	No	1431	2018-08-23	286	40.8571	120	17.1429	23.7143	3060	N/a	1	0	0	0	1	0	0	0	0
1476	36	Previous midtrimester loss	NO	NO	21.5	White	No	2+2	2018-04-25	No	1432	2018-08-29	278	39.7143	126	18	21.7143	3630	N/a	5	2	0	1	2	0	0	0	0
1477	29	Previous preterm	NO	NO	36.4	White	No	2+0	2018-04-25	No	1438	2018-08-24	273	39	121	17.2857	21.7143	3860	N/a	2	1	1	0	0	0	0	0	0
1478	30	Previous LLETZ	First Swab	LAST SWAB	31.5	Black	No	0+2	2018-04-25	No		2018-09-09	278	39.7143	137	19.5714	20.1429	3300	N/a	0	0	0	0	0	0	0	0	0
1479	43	Previous LLETZ	First Swab	LAST SWAB	26.7	White	No	1+2	2018-04-25	No		2018-08-03	267	38.1429	100	14.2857	23.8571	2540	N/a	1	1	0	0	0	0	0	0	0
1480	26	Previous midtrimester loss	First Swab	NO	20	White	No	0+4	2018-04-25	Yes		2018-09-30	279	39.8571	158	22.5714	17.2857	3000	N/a	4	1	0	1	2	0	0	0	0
1481	26	Previous preterm	NO	LAST SWAB	33.3	White	Yes	3	2018-04-25	No	1406, 1437	2018-05-29	212	30.2857	34	4.85714	25.4286	1850	Spontaneous preterm birth	3	2	1	0	0	0	0	0	0
1482	34	Previous preterm	NO	NO	28.7	White	No	5+4	2018-05-02	No	1455	2018-07-21	241	34.4286	80	11.4286	23	2865	Spontaneous preterm birth	9	0	5	2	3	0	0	Yes	Hx
1483	38	Previous preterm	First Swab	NO	29.8	White	Yes	3	2018-05-02	No		2018-09-17	260	37.1429	138	19.7143	17.4286	2960	N/a	3	2	1	0	0	0	0	0	0
1484	27	Previous LLETZ	NO	LAST SWAB	22.3	White	No	0	2018-05-02	No	1434, 1453,	2018-08-18	278	39.7143	108	15.4286	24.2857	3550	N/a	0	0	0	0	0	0	0	0	0
1485	35	Previous preterm	First Swab	NO	42	White	No	1	2018-05-02	No		2018-10-10	267	38.1429	161	23	15.1429	3260	N/a	1	0	1	0	0	0	0	0	0
1486	34	Previous midtrimester loss	NO	LAST SWAB	25.3	White	No	1+3	2018-05-02	No	1404, 1444	2018-08-13	266	38	103	14.7143	23.2857	3360	N/a	4	1	0	1	2	0	0	0	0
1487	35	Previous preterm	NO	LAST SWAB	22.7	White		1+1	2018-05-02	Yes	1395, 1413, 1458	2018-07-26	260	37.1429	85	12.1429	25	2620	N/a	2	1	1	0	0	0	0	0	0
1488	33	Previous midtrimester loss	NO	NO	27.2	White	No	1+1	2018-05-02	No	1460	2018-09-27	282	40.2857	148	21.1429	19.1429	4130	N/a	1	0	0	1	0	0	0	0	0
1489	29	Previous LLETZ	First Swab	LAST SWAB	25.2	White	No	0	2018-05-02	Yes		2018-10-21	289	41.2857	172	24.5714	16.7143	3180	N/a	0	0	0	0	0	0	0	0	0
1490	37	? Patulos os	NO	NO	22.6	White	No	0	2018-05-02	No	1447	No information								0	0	0	0	0	0	0	0	0
1491	30	Previous midtrimester loss	First Swab	NO	26	Black	No	2	2018-05-02	No		2018-10-31	292	41.7143	182	26	15.7143		N/a	2	1	0	1	0	0	0	0	0
1492	31	Previous preterm	First Swab	NO	24.3	White	No	2	2018-05-09	No		2018-10-05	267	38.1429	149	21.2857	16.8571	3000		2	0	2	0	0	0	0	0	0
1493	33	Previous preterm	NO	NO	26.8	White	Yes	5	2018-05-09	No	1440, 1457, 1470	2018-09-06	274	39.1429	120	17.1429	22	4100	N/a	5	1	4	0	0	0	0	0	0
1494	39	Previous midtrimester loss	First Swab	NO	28.4	Asian	No	0+2	2018-05-09	No		2018-10-12	274	39.1429	156	22.2857	16.8571	3410	N/a	2	1	0	1	0	0	0	0	0
1495	31	Previous LLETZ	First Swab	LAST SWAB	19.1	White	No	0+1	2018-05-09	No		No information								0	0	0	0	0	0	0	0	0
1496	32	Previous LLETZ	First Swab	LAST SWAB	20.5	White	No	0+1	2018-05-09	No		2018-10-02	260	37.1429	146	20.8571	16.2857	3740	N/a	1	0	0	0	1	0	0	0	0
1497	29	Previous preterm	NO	NO	36.4	White	No	2+0	2018-05-09	No	1438, 1477	2018-08-24	273	39	107	15.2857	23.7143	3860	N/a	2	1	1	0	0	0	0	0	0
1498	39	Previous preterm	First Swab	NO	25.8	Asian	No	1+1	2018-05-09	No		2018-10-02	260	37.1429	146	20.8571	16.2857	2520	N/a	1	0	1	0	0	0	0	0	0
1499	32	Previous LLETZ	First Swab	LAST SWAB	23.6	White	No	0	2018-05-16	No		2018-10-19	287	41	156	22.1429	18.8571	3880	N/a	0	0	0	0	0	0	0	0	0
1500	36	Previous midtrimester loss	NO	LAST SWAB	21.5	White	No	2+2	2018-05-16	No	1432, 1476	2018-08-29	278	39.7143	105	15	24.7143	3630	N/a	5	2	0	1	2	0	0	0	0
1501	31	Previous preterm	First Swab	NO	34	Asian	No	1+1	2018-05-16	No		2018-09-06	263	37.5714	113	16.1429	21.4286	2680	N/a	2	0	1	0	1	0	0	0	0
1502	33	Previous cervical cerclage ? Short cervix	First Swab	NO	19.7	White	No	1	2018-05-16	No		2018-10-30	272	38.8571	167	23.8571	15	3600	N/a	1	1	0	0	0	0	0	0	0
1503	34	Previous midtrimester loss	NO	NO	34.4	White	No	2+6	2018-05-16	No	1461, 1471	2018-09-12	269	38.4286	119	17	21.4286	3460		14	2	0	1	11	0	0	0	0
1504	26	Previous preterm	NO	NO	38.3	Black	No	2+1	2018-05-16	No	1473	2018-09-21	259	37	128	18.2857	18.7143	3140	N/a	3	0	2	1	0	0	0	0	0
1505	26	Previous midtrimester loss	NO	NO	20	White	No	0+4	2018-05-16	No	1480	2018-09-30	279	39.8571	137	19.5714	20.2857	3000	N/a	4	1	0	1	2	0	0	0	0
1506	35	Previous preterm	NO	NO	42	Asian	No	1	2018-05-30	No	1485	2018-10-10	267	38.1429	133	19	19.1429	3260	N/a	1	0	1	0	0	0	0	0	0
1507	34	Previous preterm	NO	NO	28.7	White	No	5+4	2018-05-30	No	1455, 1482	2018-07-21	241	34.4286	52	7.42857	27	2865	Spontaneous preterm birth	9	0	5	2	3	0	0	Yes	Hx
1508	36	Previous LLETZ	First Swab	LAST SWAB	22.3	White	No	0	2018-05-30	No		2018-09-22	293	41.8571	115	16.4286	25.4286	3520		0	0	0	0	0	0	0	0	0
1509	33	Previous cervical cerclage ? Short cervix	NO	NO	19.7	White	No	1	2018-05-30	No	1502	2018-10-30	272	38.8571	153	21.8571	17	3600	N/a	1	1	0	0	0	0	0	0	0
1510	33	Previous midtrimester loss	NO	NO	27.2	White	No	1+1	2018-05-30	No	1460, 1488	2018-09-27	282	40.2857	120	17.1429	23.1429	4130	N/a	1	0	0	1	0	0	0	0	0
1511	37	? Patulos os	NO	NO	22.6	White	No	0	2018-06-06	No	1447, 1490	No information								0	0	0	0	0	0	0	0	0
1512	26	Previous midtrimester loss	NO	LAST SWAB	20	White	No	0+4	2018-05-30	Yes	1480, 1505	2018-09-30	279	39.8571	123	17.5714	22.2857	3000	N/a	4	1	0	1	2	0	0	0	0
1513	23	Previous preterm	First Swab	NO	22.4	White	Yes	2	2018-05-30	No		2018-11-11	282	40.2857	165	23.5714	16.7143	Not known		2	0	2	0	0	0	0	0	0
1514	28	Previous preterm	First Swab	NO	22.5	White	No	1	2018-05-30	Yes		2018-10-10	253	36.1429	133	19	17.1429	2570	Spontaneous preterm birth	1	0	1	0	0	0	0	0	0
1515	31	Previous preterm	NO	NO	24.3	White	No	2	2018-06-06	No	1492	2018-10-05	267	38.1429	121	17.2857	20.8571	3000		2	0	2	0	0	0	0	0	0
1516	38	Previous preterm	NO	NO	29.8	White	Yes	3	2018-06-06	No	1483	2018-09-17	260	37.1429	103	14.7143	22.4286	2960	N/a	3	2	1	0	0	0	0	0	0
1517	35	Previous preterm	First Swab	NO	20.4	White	No	5	2018-06-06	No		2018-08-16	197	28.1429	71	10.1429	18	880	Spontaneous preterm birth	5	3	2	0	0	0	0	0	0
1518	33	Previous preterm	NO	LAST SWAB	26.8	White	Yes	5	2018-06-06	No	1440, 1457, 1470, 1493, 1518	2018-09-06	274	39.1429	92	13.1429	26	4100	N/a	5	1	4	0	0	0	0	0	0
1519	30	Previous midtrimester loss	NO	NO	26	Black	No	2	2018-06-06	No	1491	2018-10-31	292	41.7143	147	21	20.7143			2	1	0	1	0	0	0	0	0
1520	39	Previous preterm	NO	NO	25.8	Asian	No	1+1	2018-06-06	No	1498	2018-10-02	260	37.1429	118	16.8571	20.2857	2520	N/a	1	0	1	0	0	0	0	0	0
1521	29	Previous preterm	NO	LAST SWAB	36.4	White	No	2+0	2018-06-06	No	1438, 1454, 1477, 1497, 1521	2018-08-24	273	39	79	11.2857	27.7143	3860	N/a	2	1	1	0	0	0	0	0	0
1522	39	Previous midtrimester loss	NO	NO	28.4	Asian	No	0+2	2018-06-06	No	1494	2018-10-12	274	39.1429	128	18.2857	20.8571	3410	N/a	2	1	0	1	0	0	0	0	0
1523	31	Previous preterm	NO	LAST SWAB	34	Asian	No	1+1	2018-06-13	No	1501	2018-09-06	263	37.5714	85	12.1429	25.4286	2680	N/a	2	0	1	0	1	0	0	0	0
1524	33	Previous cervical cerclage ? Short cervix	NO	NO	19.7	White	No	1	2018-06-13	No	1502, 1509	2018-10-30	272	38.8571	139	19.8571	19	3600	N/a	1	1	0	0	0	0	0	0	0
1525	26	Previous preterm	NO	NO	38.3	Black	No	2+1	2018-06-13	No	1473, 1504,	2018-09-21	259	37	100	14.2857	22.7143	3140	N/a	3	0	2	1	0	0	0	0	0
1526	23	Previous preterm	NO	NO	22.4	White	Yes	2	2018-06-13	No	1513	2018-11-11	282	40.2857	151	21.5714	18.7143	Not known		2	0	2	0	0	0	0	0	0
1527	31	Previous preterm	First Swab	NO	21.2	White	No	2	2018-06-13	No		2018-11-18	278	39.7143	158	22.5714	17.1429	3900	N/a	1	0	1	0	0	0	0	0	0
1528	33	Previous LLETZ	First Swab	LAST SWAB	25.8	White	No	0+1	2018-06-13	No		2018-10-08	278	39.7143	117	16.7143	23	4120	N/a	0	0	0	0	0	0	0	0	0
1529	37	Previous LLETZ	First Swab	LAST SWAB	22.8	White	No	1+3	2018-06-13	Clue cells not seen. ?Gram stain intermediate		2018-10-23	280	40	132	18.8571	21.1429	3300	N/a	4	1	0	0	2	1	0	0	0
1530	33	Previous LLETZ	First Swab	LAST SWAB	24.7	White	No	1+1	2018-06-13	No		2018-11-10	283	40.2857	150	21.4286	18.8571	3620	N/a	1	0	0	0	0	0	0	0	0
1531	26	Previous preterm	First Swab	NO	19.5	White	Yes	1+1	2018-06-20	Clue cells not seen. ?Gram stain intermediate		2018-11-23	269	38.4286	156	22.2857	16.1429	2900	N/a	1	0	1	0	0	0	0	0	0
1532	19	Previous midtrimester loss	First Swab	NO	30.1	White	Yes	0+1	2018-06-20	Clue cells not seen. ?Gram stain intermediate		2018-11-20	274	39.1429	153	21.8571	17.2857	Not known	N/a	1	0	0	1	0	0	0	0	0
1533	34	Previous midtrimester loss	NO	LAST SWAB	34.4	White	No	2+6	2018-06-20	No	1461, 1471, 1503	2018-09-12	269	38.4286	84	12	26.4286	3460		14	2	0	1	11	0	0	0	0
1534	28	Previous midtrimester loss	First Swab	NO	24.1	White	No	0+1	2018-06-20	clue cells Not seen. ?Gram stain intermediate		2018-12-12	293	41.8571	175	25	16.8571	3960	N/a	1	0	0	1	0	0	0	0	0
1535	31	Previous preterm	First Swab	LAST SWAB	22.9	White	No	1	2018-06-20	No		2018-10-18	269	38.4286	120	17.1429	21.2857	3440	N/a	1	0	1	0	0	0	0	0	0
1536	24	Previous midtrimester loss	First Swab	NO	22.4	White		1+3	2018-06-20	clue cells Not seen. ?Gram stain intermediate		2018-12-06	279	39.8571	169	24.1429	15.7143	3280	N/a	4	1	0	1	2	0	0	0	0
1537	35	Previous preterm	NO	NO	20.4	White	No	5	2018-06-20	No	1517	2018-08-16	197	28.1429	57	8.14286	20	880	Spontaneous preterm birth	5	3	2	0	0	0	0	0	0
1538	36	Previous midtrimester loss	First Swab	NO	23	White	No	0+1	2018-06-20	No		2018-12-06	274	39.1429	169	24.1429	15	3280	N/a	1	0	0	1	0	0	0	0	0
1539	30	Previous LLETZ	First Swab	LAST SWAB	21.2	White	No	1	2018-06-20	No		2018-09-01	239	34.1429	73	10.4286	23.7143	2300		0	0	0	0	0	0	0	0	0
1540	36	Previous midtrimester loss	First Swab	NO	32.3	White	No	2+0	2018-06-20	Yes		2018-11-07	260	37.1429	140	20	17.1429	Not known	N/a	2	1	0	1	0	0	0	0	0
1541	28	Previous LLETZ	First Swab	NO	29	White	No	2+3	2018-06-27	No		2018-11-21	277	39.5714	147	21	18.5714	Not known	N/a	0	0	0	0	0	0	0	0	0
1542	38	Previous preterm	NO	LAST SWAB	29.8	White	Yes	3	2018-06-27	No	1483, 1516	2018-09-17	260	37.1429	82	11.7143	25.4286	2960	N/a	3	2	1	0	0	0	0	0	0
1543	33	Previous midtrimester loss	NO	LAST SWAB	27.2	White	No	1+1	2018-06-27	No	1460, 1488, 1510	2018-09-27	282	40.2857	92	13.1429	27.1429	4130	N/a	1	0	0	1	0	0	0	0	0
1544	35	Previous preterm	NO	NO	42	Asian	No	1	2018-06-27	No	1485, 1506	2018-10-10	267	38.1429	105	15	23.1429	3260	N/a	1	0	1	0	0	0	0	0	0
1545	33	Previous cervical cerclage ? Short cervix	NO	NO	19.7	White	No	1	2018-06-27	No	1502, 1509, 1524	2018-10-30	272	38.8571	125	17.8571	21	3600	N/a	1	1	0	0	0	0	0	0	0
1546	28	Previous preterm	NO	NO	22.5	White	No	1	2018-06-27	No	1514	2018-10-10	253	36.1429	105	15	21.1429	2570	Spontaneous preterm birth	1	0	1	0	0	0	0	0	0
1547	29	Arcuate uterus	First Swab	LAST SWAB	31	White		0+0	2018-06-27	Yes										0	0	0	0	0	0	0	0	0
1548	34	Previous LLETZ	First Swab	LAST SWAB	21.8	White		1	2018-06-27	No		2018-12-01	277	39.5714	157	22.4286	17.1429	Not known	N/a	1	1	0	0	0	0	0	0	0
1549	30	Previous preterm	First Swab	NO	28.6	White	No	1	2018-06-27	No		2018-12-13	275	39.2857	169	24.1429	15.1429	Not known	N/a	1	0	1	0	0	0	0	0	0
1550	26	Previous preterm	NO	NO	38.3	White	No	2+1	2018-06-27	No	1473, 1504, 1525	2018-09-21	259	37	86	12.2857	24.7143	3140	N/a	3	0	2	1	0	0	0	0	0
1551	23	Previous preterm	NO	NO	22.4	White	Yes	2	2018-06-27	No	1513, 1526	2018-11-11	282	40.2857	137	19.5714	20.7143	Not known	N/a	2	0	2	0	0	0	0	0	0
1552	31	Previous LLETZ	First Swab	LAST SWAB	31.4	White	No	1	2018-07-04	No		2018-11-15	263	37.5714	134	19.1429	18.4286	Not known	N/a	1	1	0	0	0	0	0	0	0
1553	24	Previous preterm	First Swab	NO	31.2	White	No	1+2	2018-07-04	No		2018-10-20	232	33.1429	108	15.4286	16.7143		Spontaneous preterm birth	3	1	1	1	0	0	0	0	0
1554	37	? Patulos os	NO	LAST SWAB	22.6	White	No	0	2018-07-04	No	1447, 1490, 1511	No information								0	0	0	0	0	0	0	0	0
1555	31	Previous preterm	NO	LAST SWAB	24.3	White	No	2	2018-07-04	No	1492, 1515	2018-10-05	267	38.1429	93	13.2857	24.8571	3000		2	0	2	0	0	0	0	0	0
1556	39	Previous preterm	NO	LAST SWAB	25.8	White	No	1+1	2018-07-04	No	1498, 1520	2018-10-02	260	37.1429	90	12.8571	24.2857	2520	N/a	1	0	1	0	0	0	0	0	0
1557	30	Previous midtrimester loss	NO	LAST SWAB	26	White	No	2	2018-07-04	No	1491, 1519	2018-10-31	292	41.7143	119	17	24.7143			2	1	0	1	0	0	0	0	0
1558	39	Previous midtrimester loss	NO	LAST SWAB	28.4	Asian	No	0+2	2018-07-04	No	1494, 1522,	2018-10-12	274	39.1429	100	14.2857	24.8571	3410	N/a	2	1	0	1	0	0	0	0	0
1559	19	Previous midtrimester loss	NO	NO	30.1	White	Yes	0+1	2018-07-04	No	1532	2018-11-20	274	39.1429	139	19.8571	19.2857	Not known	N/a	1	0	0	1	0	0	0	0	0
1560	36	Previous midtrimester loss	NO	NO	23	White	No	0+1	2018-07-04	No	1538	2018-12-06	274	39.1429	155	22.1429	17	3280	N/a	1	0	0	1	0	0	0	0	0
1561	24	Previous preterm	First Swab	LAST SWAB	21.8	Other	No	1+1	2018-07-18	No		2018-12-21	272	38.8571	156	22.2857	16.5714	Not known	N/a	2	1	1	0	0	0	0	0	0
1562	34	Previous preterm	NO	LAST SWAB	28.7	White	No	5+4	2018-07-18	No	1455, 1482, 1507, 1562	2018-07-21	241	34.4286	3	0.428571	34	2865	Spontaneous preterm birth	9	0	5	2	3	0	0	Yes	Hx
						White
1564	31	Previous preterm	NO	LAST SWAB	21.2	White	No	2	2018-07-18	No	1527	2018-11-18	278	39.7143	123	17.5714	22.1429	3900	N/a	1	0	1	0	0	0	0	0	0
1565	24	Previous preterm	NO	NO	31.2	White	No	1+2	2018-07-18	No	1553	2018-10-20	232	33.1429	94	13.4286	18.7143		Spontaneous preterm birth	3	1	1	1	0	0	0	0	0
1566	28	Previous midtrimester loss	NO	LAST SWAB	24.1	White	No	0+1	2018-07-18	No	1534	2018-12-12	293	41.8571	147	21	20.8571	3960	N/a	1	0	0	1	0	0	0	0	0
1567	26	Previous preterm	NO	LAST SWAB	19.5	White	Yes	1+1	2018-07-18	No	1531	2018-11-23	269	38.4286	128	18.2857	20.1429	2900	N/a	1	0	1	0	0	0	0	0	0
1568	31	Previous preterm	First Swab	LAST SWAB	22.8	White	No	5+2	2018-07-18	No		2018-09-10	204	29.1429	54	7.71429	21.4286	1425	Spontaneous preterm birth	5	0	5	0	0	0	0	0	0
1569	19	Previous midtrimester loss	NO	NO	30.1	White	Yes	0+1	2018-07-18	No	1532, 1559, 1569	2018-11-20	274	39.1429	125	17.8571	21.2857	Not known	N/a	1	0	0	1	0	0	0	0	0
1570	35	Previous preterm	NO	NO	20.4	White	No	5	2018-07-18	No	1517, 1537	2018-08-16	197	28.1429	29	4.14286	24	880	Spontaneous preterm birth	5	3	2	0	0	0	0	0	0
1571	26	Previous preterm	NO	LAST SWAB	38.3	Black	No	2+1	2018-07-18	No	1473, 1504, 1525, 1550	2018-09-21	259	37	65	9.28571	27.7143	3140	N/a	3	0	2	1	0	0	0	0	0
1572	36	Previous midtrimester loss	NO	LAST SWAB	32.3	Black	No	2+0	2018-07-18	No	1540	2018-11-07	260	37.1429	112	16	21.1429	Not known	N/a	2	1	0	1	0	0	0	0	0
1573	27	Previous LLETZ	First Swab	LAST SWAB	23.7	White	No	0+1	2018-07-25	No		2018-12-14	279	39.8571	142	20.2857	19.5714	Not known	N/a	0	0	0	0	0	0	0	0	0
1574	28	Previous LLETZ	NO	LAST SWAB	29	White	No	2+3	2018-07-25	No	1541	2018-11-21	277	39.5714	119	17	22.5714	Not known	N/a	0	0	0	0	0	0	0	0	0
1575	44	Previous LLETZ	First Swab	LAST SWAB	19.7	White	No	0	2018-07-25	No		2018-12-12	273	39	140	20	19	Not known	N/a	0	0	0	0	0	0	0	0	0
1576	33	Previous cervical cerclage ? Short cervix	NO	LAST SWAB	19.7	White	No	1	2018-07-25	No	1502, 1509, 1524, 1545	2018-10-30	272	38.8571	97	13.8571	25	3600	N/a	1	1	0	0	0	0	0	0	0
1577	23	Previous preterm	NO	LAST SWAB	22.4	White	Yes	2	2018-07-25	No	1513, 1526, 1551	2018-11-11	282	40.2857	109	15.5714	20.7143	Not known		2	0	2	0	0	0	0	0	0
1578	36	Previous midtrimester loss	NO	NO	23	White	No	0+1	2018-07-25	No	1538, 1560,	2018-12-06	274	39.1429	134	19.1429	20	3280	N/a	1	0	0	1	0	0	0	0	0
1579	31	Previous LLETZ	First Swab	LAST SWAB	25.5	White	No	0	2018-07-25	No		43459	286	40.8571	153	21.8571	19	Not known	N/a	0	0	0	0	0	0	0	0	0
1580	40	Previous midtrimester loss	First Swab	LAST SWAB	18.6	White	Yes	2+2	2018-07-25	No		43431	281	40.1429	125	17.8571	22.2857	Not known	N/a	2	2	0	1	0	0	1	0	0
1581	30	Previous preterm	NO	LAST SWAB	28.6	White	No	1	2018-07-25	No	1549	2018-12-13	275	39.2857	141	20.1429	19.1429	Not known	N/a	1	0	1	0	0	0	0	0	0
1582	28	Previous preterm	NO	LAST SWAB	22.5	White	No	1	2018-07-25	No	1514, 1546	2018-10-10	253	36.1429	77	11	25.1429	2570	Spontaneous preterm birth	1	0	1	0	0	0	0	0	0
1583	35	Previous preterm	NO	LAST SWAB	42	Asian	No	1	2018-07-25	No	1485, 1506, 1544	2018-10-10	267	38.1429	77	11	27.1429	3260	N/a	1	0	1	0	0	0	0	0	0
1584	32	Previous LLETZ	First Swab	LAST SWAB	23.3	White	No	0	2018-08-01	No		2018-12-10	288	41.1429	131	18.7143	22.4286	Not known	N/a	0	0	0	0	0	0	0	0	0
1585	26	Previous LLETZ	First Swab	LAST SWAB	34.4	White	No	1	2018-08-01	No		2018-12-20	269	38.4286	141	20.1429	18.2857	Not known	N/a	1	1	0	0	0	0	0	0	0
1586	29	Previous midrrimester loss	First Swab	LAST SWAB		White	No	1+1	2018-08-01	No		2019-01-03	282	40.2857	155	22.1429	18.1429	Not known	N/a	3	2	0	1	0	0	0	0	0
1587	24	Previous midtrimester loss	NO	LAST SWAB	22.4	White		1+3	2018-08-01	Yes	1536	2018-12-06	279	39.8571	127	18.1429	21.7143	3280	N/a	4	1	0	1	2	0	0	0	0
1588	38	Previous midtrimester loss	First Swab	LAST SWAB	22.5	Asian	No	2+1	2018-08-01	No		2019-01-19	272	38.8571	171	24.4286	14.4286	Not known	N/a	3	2	0	1	0	0	0	0	0
1589	35	Previous preterm	NO	LAST SWAB	20.4	White	No	5	2018-08-01	No	1517, 1537, 1570	2018-08-16	197	28.1429	15	2.14286	26	880	Spontaneous preterm birth	5	3	2	0	0	0	0	0	0
1590	24	Previous preterm	NO	LAST SWAB	31.2	White	No	1+2	2018-08-01	No	1553, 1565,	2018-10-20	232	33.1429	80	11.4286	20.7143		Spontaneous preterm birth	3	1	1	1	0	0	0	0	0
1591	32	Previous midtrimester loss	First Swab	LAST SWAB	25.4	Black	No	1+1	2018-08-01	No		2018-12-26	261	37.2857	147	21	16.2857	Not known	N/a	3	1	1 (iatrogenic)	1	0	0	0	0	0
1592	28	Previous LLETZ	First Swab	LAST SWAB	29	White	No	2+3	2018-08-01	No		2018-11-02	269	38.4286	93	13.2857	25.1429	Not known	N/a	0	0	0	0	0	0	0	0	0
1593	19	Previous midtrimester loss	NO	LAST SWAB	30.1	White	Yes	0+1	2018-08-01	No	1532, 1559, 1569	2018-11-20	274	39.1429	111	15.8571	23.2857	Not known	N/a	1	0	0	1	0	0	0	0	0
1594	36	Previous midtrimester loss	NO	LAST SWAB	23	White	No	0+1	2018-08-01	No	1538, 1560, 1578,	2018-12-06	274	39.1429	127	18.1429	21	3280	N/a	1	0	0	1	0	0	0	0	0
1595	28	Previous midtrimester loss	First Swab	LAST SWAB	21.8	White	No	0+1	2018-08-01	No		2019-01-15	261	37.2857	167	23.8571	13.4286	Not known	N/a	0	0	0	0	0	0	0	0	0
1596	32	Previous midtrimester loss	First Swab	LAST SWAB	25.3	White	No	1+2	2018-08-01	No		2018-08-20	160	22.8571	19	2.71429	20.1429	Not known	Spontaneous preterm birth	2	1	0	1	0	0	0	0	0
1597	31	Previous LLETZ	First Swab	LAST SWAB	27.3	White	No	1	2018-08-08	No		2019-01-14	287	41	159	22.7143	18.2857	Not known		0	0	0	0	0	0	0	0	0
1598	37	Previous LLETZ	First Swab	LAST SWAB	37.6	White	No	0	2018-08-08	No		2018-12-16	261	37.2857	130	18.5714	18.7143	Not known		0	0	0	0	0	0	0	0	0
1599	36	Previous preterm	First Swab	LAST SWAB	33	Black	No	1+1	2018-08-08	No		No information								6	0	1	1	4	0	0	0	0
